# Supplementary material for: An injury-associated lobular microniche is associated with the classical tumor cell phenotype in pancreatic cancer
Source: Nat Commun. 2025 Sep 26;16:8307. doi: 10.1038/s41467-025-63864-7 (PMC12475445; doi:10.1038/s41467-025-63864-7)
Supplement: Supplementary file 5 — Supplementary Data 1 [file 41467_2025_63864_MOESM5_ESM.xlsx]

## Sheet: Sheet1
Supplementary Data 1. Script commands and image settings applied to the image analysis performed in QuPath. If nothing else is stated in "Note", the staining vectors command used was "1a" and the cell detection command used was "3c" in the groovy script file. The image (stain), which had the baseline region of interest (ROI) setting is marked in grey. MUC5AC: mucin 5AC oligomeric mucus/gel formin…
		Qupath command 7a		QuPath commands 1 and 3	Nr ROIs differing in baseline ROI setting		Nr individual ROIs changed from baseline
							of the other stains
Tumor ID	Stain	Threshold type	Threshold value	Note	Expanded	Moved	Expanded	Moved
T #16	MUC5AC	Cell: DAB OD mean	0.2					1
	KRT17	Cell: DAB OD mean	0.2			10
	HMGA2	Nucleus: DAB OD mean	0.3	3e Cell detection.
	KRT5	Cell: DAB OD mean	0.18	3f Cell detection.
	CDX2	Nucleus: DAB OD mean	0.26	3e Cell detection			1
	CA125	Cell: AP OD mean	0.2
T #4	KRT17	Cell: DAB OD mean	0.22		2	3
	MUC5AC	Cell: DAB OD mean	0.3	3d Cell detection.
	HMGA2	Nucleus: DAB OD mean	0.4	3e Cell detection.
	CDX2	Nucleus: DAB OD mean	0.26	3e Cell detection.			1
	KRT5	Cytoplasm: AP OD	0.12	3e Cell detection.			1	1
		mean
	CA125	Cell: AP OD mean	0.22
T #12	KRT17	Cell: DAB OD mean	0.2			2
	KRT5			Stain not available
	HMGA2			Negative
	CDX2	Nucleus: DAB OD mean	0.32	3e Cell detection.
	MUC5AC	Cell: DAB OD mean	0.2
	CA125	Cell: AP OD mean	0.2
T #13	KRT17	Cell: DAB OD mean	0.2			6
	KRT5	Cell: AP OD mean	0.18	3e Cell detection. Only 3 regions with any positive tumor cells, therefore only 3
				regions quantified.
	HMGA2	Nucleus: DAB OD mean	0.35				1
	CDX2			Stain not available
	MUC5AC	Cell: DAB OD mean	0.3
	CA125	Cell: AP OD mean	0.15
T #5	KRT17	Cell: DAB OD mean	0.25			4
	MUC5AC	Cell: DAB OD mean	0.25	Cell detection difficult, "masked" nuclei in lobes (intense DAB and			1
				weak hematoxylin).
	HMGA2			Stain not available
	CDX2	Nucleus: DAB OD mean	0.26	3e Cell detection.
	KRT5			Stain not available
	CA125			Negative
T #19	KRT17	Cell: DAB OD mean	0.2		1	1
	MUC5AC	Cell: DAB OD mean	0.25
	HMGA2			Negative
	CDX2	Nucleus: DAB OD mean	0.26	3e Cell detection.
	CA125			na - folded tissue
				slice. Interpreted as negative.
T #20	KRT17	Cell: DAB OD mean	0.35		2	9
	MUC5AC	Cell: DAB OD mean	0.2	3e Cell detection.			2	1
	HMGA2	Nucleus: DAB OD mean	0.18	3f Cell detection.			1
	CDX2	Nucleus: DAB OD	0.26	3e Cell detection.			1
		mean
	KRT5	Cell: DAB OD mean	0.19	3f Cell detection.
	CA125			Negative
T #14	KRT17	Cell: DAB OD mean	0.2			2
	MUC5AC	Cell: DAB OD mean	0.2
	HMGA2	Nucleus: DAB OD mean	0.22	3e Cell detection.			1
	CDX2	Nucleus: DAB OD mean	0.2	3e Cell detection.
	KRT5			Stain not available
	CA125			Negative
T #8	KRT17	Cell: DAB OD mean	0.2		1	5
	MUC5AC	Cell: DAB OD mean	0.2	difficult cell detection
	HMGA2	Nucleus: DAB OD mean	0.3	3e Cell detection.
	CDX2	Nucleus: DAB OD	0.2	3e Cell detection.
		mean
	KRT5	Cytoplasm: AP OD mean	0.07
	CA125	Cell: AP OD mean	0.15
T #15	KRT17	Cell: DAB OD mean	0.3
	MUC5AC	Cell: DAB OD mean	0.2	3d Cell detection.
	HMGA2			Negative
	CDX2	Nucleus: DAB OD mean	0.46	3e Cell detection.
	KRT5			Negative
	CA125	Cell: AP OD mean	0.2		2
T #18	KRT17	Cell: DAB OD mean	0.25		2	4
	MUC5AC	Cell: DAB OD mean	0.3	3e Cell detection.
	HMGA2			Negative
	CDX2	Nucleus: DAB OD mean	0.28	3e Cell detection.
	KRT5			Stain not available
	CA125	Cell: AP OD mean	0.25	3e Cell detection.
T #2	KRT17	Cell: DAB OD mean	0.25		4	2
	MUC5AC	Cell: DAB OD mean	0.25	3e Cell detection.
	HMGA2	Nucleus: DAB OD mean	0.3	3e Cell detection.
	CDX2	Nucleus: DAB OD mean	0.28	3e Cell detection
	KRT5	Cell: AP OD mean	0.15	3e Cell detection.			1
	CA125			Stain not available
T #17	KRT17	Cell: DAB OD mean	0.22		1	4
	MUC5AC	Cell: DAB OD mean	0.25	3f Cell detection.
	HMGA2			Negative
	CDX2	Nucleus: DAB OD mean	0.42	3e Cell detection.
	KRT5			Stain not available
	CA125			Negative
T #11	KRT17	Cell: DAB OD mean	0.2	3f Cell detection.	1	4
	MUC5AC	Cell: DAB OD mean	0.25	3e Cell detection.			3
	HMGA2	Nucleus: DAB OD mean	0.3	3g Cell detection.			1
	CDX2	Nucleus: DAB OD	0.32	3e Cell detection.			3
		mean
	KRT5	Cell: DAB OD mean	0.2	3f Cell detection. (negative)
	CA125			Negative
T #6	KRT17	Cell: DAB OD mean	0.2	3f Cell detection.	2	1
	MUC5AC	Cell: DAB OD mean	0.2	Most stromal regions negative, only quantifying (the 6) lobular regions and 2			1
				stromal.
	HMGA2			Considered negative: only positive in
				periductal.
	CDX2	Nucleus: DAB OD mean	0.2	3e Cell detection.
	KRT5	Cell: AP OD mean	0.2	3e Cell detection.
	CA125	Cell: AP OD mean	0.2	3f Cell detection.			1
T #23	KRT17	Cytoplasm: DAB OD mean	0.18	3g Cell detection: but tricky.	3	1
	MUC5AC	Cytoplasm: DAB OD mean	0.22	3e Cell detection.			1
	HMGA2			Negative
	CDX2	Nucleus: DAB OD mean	0.28	3e Cell detection.			1
	KRT5			Stain not available
	CA125	Cytoplasm: AP OD mean	0.18	Only quantified Stroma 9, the rest is negative
T #24	KRT17	Cytoplasm: DAB OD mean	0.2		1	3
	MUC5AC	Cytoplasm: DAB OD mean	0.22
	HMGA2			Stain not available
	CDX2	Nucleus: DAB OD mean		Negative
	KRT5			Stain not available
	CA125	Cytoplasm: AP OD mean	0.22
T #3	KRT17	Cytoplasm: DAB OD mean	0.2			5
	MUC5AC	Cytoplasm: DAB OD mean	0.22	3e Cell detection.
	HMGA2			Stain not available
	CDX2	Nucleus: DAB OD mean		3e Cell detection.			1
	KRT5	Cytoplasm: DAB OD	0.26
		mean
	CA125	Cytoplasm: AP OD mean	0.26
T #25	KRT17	Cytoplasm: DAB OD mean	0.26		1
	MUC5AC	Cytoplasm: DAB OD	0.22	Monostain.
		mean
	HMGA2			Stain not available
	CDX2	Nucleus: DAB OD mean	0.3	Negative
	KRT5			Stain not available
	CA125	Cytoplasm: AP OD mean	0.22
T #26	KRT17	Cytoplasm: DAB OD mean	0.28			2
	MUC5AC	Cytoplasm: DAB OD	0.22	3g Cell detection.			1	1
		mean
	HMGA2			Negative
	CDX2			Negative
	KRT5	Cytoplasm: DAB OD mean	0.26				1	1
	CA125	Cytoplasm: AP OD mean	0.2
T #21	KRT17	Cytoplasm: DAB OD	0.28	3h Cell detection.		5
		mean
	MUC5AC	Cytoplasm: DAB OD mean	0.24	3e Cell detection.
	HMGA2			Stain not available
	CDX2	Nucleus: DAB OD mean	0.3	3e Cell detection.
	KRT5			Tumor cells are negative
	CA125	Cytoplasm: AP OD	0.2
		mean
T #22	KRT17	Cytoplasm: DAB OD mean	0.2	Difficult cell detection, but 3g		3
				applied.
	MUC5AC			3e Cell detection, very strong DAB.
	HMGA2			Negative
	CDX2			Not possible to quantify; folded tissue over the lobular regions (and
				very few regions).
	KRT5	Cytoplasm: DAB OD mean	0.25
	CA125	Cell: AP OD mean	0.2				1
T #27	KRT17	Cytoplasm: DAB OD mean	0.2		2	3
	MUC5AC	Cytoplasm: DAB OD mean	0.38	3e Cell detection.
	HMGA2			Negative
	CDX2	Nucleus: DAB OD mean	0.18	1b Staining vectors. 3e Cell detection.
				Thresholder: grey considered negative.
	KRT5	Cytoplasm: DAB OD mean	0.3
	CA125			Negative
T #28	KRT17	Cytoplasm: DAB OD mean	0.2	3h Cell detection.	1	1
	MUC5AC	Cytoplasm: DAB OD mean	0.2	1c staining vectors.				3
	HMGA2			Stain not available
	CDX2			Negative
	KRT5	Cytoplasm: DAB OD mean	0.18	3f Cell detection.				3
	CA125	Cell: AP OD mean	0.2	1b staining vectors.				3
				3f Cell detection
T #30	KRT17	Cytoplasm: DAB OD mean	0.2	3f Cell detection.		2
	MUC5AC	Cytoplasm: DAB OD	0.2
		mean
	HMGA2			Stain not available
	CDX2			Negative
	KRT5			Negative
	CA125	Cytoplasm: AP OD mean	0.2	3e Cell detection.
T #7	KRT17	Cytoplasm: DAB OD mean	0.2		1	2
	MUC5AC	Cytoplasm: DAB OD mean	0.2
	HMGA2	Nucleus: DAB OD mean	0.32	3e cell detection.
	CDX2	Nucleus: DAB OD	0.26	3e Cell detection.
		mean
	KRT5	Cytoplasm: DAB OD mean	0.24	1b staining vectors.
	CA125			Negative
T #32	KRT17	Cytoplasm: DAB OD mean	0.2	3h Cell detection.	1	4
	MUC5AC	Cytoplasm: DAB OD mean	0.2	3g Cell detection.
	HMGA2			Negative in the quantification
				regions
	CDX2	Nucleus: DAB OD mean	0.3
	KRT5			Negative
	CA125	Cytoplasm: AP OD mean	0.18	1b staining vectors.
T #33	KRT17	Cytoplasm: DAB OD	0.22		3	2
		mean
	MUC5AC	Cytoplasm: DAB OD mean	0.22	3e Cell detection.
	HMGA2			Stain not available
	CDX2	Nucleus: DAB OD mean	0.32	3e cell detection.
	KRT5			Stain not available
	CA125	Cytoplasm: AP OD mean	0.22	1b staining vectors.
T #9	KRT17	Cytoplasm: DAB OD mean	0.2
	MUC5AC	Cytoplasm: DAB OD	0.22
		mean
	HMGA2	Nucleus: DAB OD mean	0.2	1b staining vectors.
	CDX2	Nucleus: DAB OD mean	0.26	3e Cell detection.
	KRT5			Stain not available
	CA125	Cytoplasm: AP OD mean	0.2
T #29	KRT17	Cytoplasm: DAB OD mean	0.22		1	5
	MUC5AC	Cytoplasm: DAB OD mean	0.22
	HMGA2			Stain not available
	CDX2			Negative
	KRT5			Stain not available
	CA125	Cytoplasm: AP OD mean	0.16	3e Cell detection.
T #31	KRT17	Cytoplasm: DAB OD	0.24			4
		mean
	MUC5AC	Cytoplasm: DAB OD mean	0.34	3g Cell detection.
	HMGA2	Nucleus: DAB OD mean	0.08	1b Staining vectors. 3e Cell detection.
	CDX2	Nucleus: DAB OD mean		Stain not available
	KRT5	Cytoplasm: AP OD mean	0.18
	CA125	Cytoplasm: AP OD	0.18
		mean
				SUM:	32	99	26	14
