# Supplementary material for: An injury-associated lobular microniche is associated with the classical tumor cell phenotype in pancreatic cancer
Source: Nat Commun. 2025 Sep 26;16:8307. doi: 10.1038/s41467-025-63864-7 (PMC12475445; doi:10.1038/s41467-025-63864-7)
Supplement: Supplementary file 6 — Source Data [file 41467_2025_63864_MOESM6_ESM.xlsx]

## Sheet: Figure 1d
Figure 1d
Screening of prescence of lobular invasion. 1 row represents 1 tumor.
Runningnr	Lobules exist in the case	Lobular invasion seen	Type_any_endstage	If no lobular invasion_explanation
PDAC1		N		Sampling
PDAC2	Y	Y
PDAC3	Y	Y
PDAC4	Y	Y
PDAC5	Y	Y
PDAC6	Y	Y
PDAC7	Y_|_think so	N		Morphology
PDAC8	Y	Y
PDAC9	Y	Y
PDAC10	Y	Y
PDAC11	Y	Y
PDAC12	Y	N		Sampling
PDAC13	Y	Y
PDAC14	Y	Y
PDAC15	Y	Y
PDAC16	Y	Y
PDAC17	Y	Y
PDAC18	Y	Y
PDAC19	Y	Y
PDAC20	Y	Y
PDAC21	Y	Y
PDAC22	Y	Y
PDAC23	Y	Y
PDAC24	N	N		Mophology
PDAC25	Y	Y
PDAC26	Y	N		Mophology
PDAC27	N	N		Sampling
PDAC28	Y	Y
PDAC29	Y	N		Morphology
PDAC30	Y	Y
PDAC31	Y	Y
PDAC32	Y	Y
PDAC33	Y	Y
PDAC34	Y	Y
PDAC35	Y	Y
PDAC36	Y	Y
PDAC37	Y	Y
PDAC38	Y	Y
PDAC39	Y	Y
PDAC40	Y	Y
PDAC41	Y	Y
PDAC42	Y	Y
PDAC43	Y	Y
PDAC44	Y	N		Morphology
PDAC45	Y	Y
PDAC46	Y	Y
PDAC47	Y	Y
PDAC48	Y	Y
PDAC49	Y	Y
PDAC50	Y	Y
PDAC51	Y	Y
PDAC52	Y	Y	end_stage		saved for Carlos. atrophic lobules. (12249? Or 12243?)
PDAC53	Y	Y
PDAC54	Y	Y
PDAC55	Y	Y
PDAC56	Y	Y
PDAC57	Y	Y
PDAC58	Y	Y
PDAC59	Y	Y	end_stage
PDAC60	Y	Y
PDAC61	Y	Y
PDAC62	Y	N		Sampling
PDAC63	Y	Y
PDAC64	Y
PDAC65	Y	Y
PDAC66	N	N		Sampling
PDAC67	Y	Y
PDAC68	Y	Y	end_stage		3 XL glas literary glued together, so wont evaluate them. heterogenous chemo effect. Langerhans aggregation inZ4? 10332 or 10334?)
PDAC69	Y	Y
PDAC70	Y	Y
PDAC71	Y	Y
PDAC72	Y	Y
PDAC73	Y	Y
PDAC74	N	N		Sampling
PDAC75	Y	Y
PDAC76	Y	Y	end_stage
PDAC77	Y	Y
PDAC78	Y	Y
PDAC79	Y	Y
PDAC80	Y	Y
PDAC81	Y	Y
PDAC82	Y	Y
PDAC83	Y	Y
PDAC84	Y	Y
PDAC85	Y	Y
PDAC86	Y	Y
PKR1	Y	Y
PKR2	Y	Y
PKR11	Y	Y
PKR4	Y	Y
PKR13	Y	Y
PKR32	Y	Y
PKR12	Y	Y
PKR14	Y	Y
PKR15	Y	Y
PKR17	Y	Y
PKR18	Y	Y
PKR24	Y	Y
PKR29	Y	Y
PKR30	Y	Y
PKR46	Y	Y
PKR47	Y	Y
PKR57	Y	Y
PKR58	Y	Y
PKR62	Y	Y
PKR49	Y	Y
PKR51	Y	Y
PKR52	Y	Y
PKR55	Y	Y
PKR65	Y	Y
PKR63	Y	Y
PKR66	Y	Y
PKR67	Y	Y
PKR70	Y	Y

## Sheet: Figure 1e
Figure 1e
Degree of tumor invasion in different compartments: export from qupath.
Image,Class,Area ¬µm^2
PKR-2-p53_d240_cald_maspin.ndpi,Tumor lobular acinar invasion,247027.4
PKR-2-p53_d240_cald_maspin.ndpi,Tumor stromal invasion,50670.1
PKR-2-p53_d240_cald_maspin.ndpi,Tumor stromal invasion,50770.1
PKR-2-p53_d240_cald_maspin.ndpi,Tumor lobular acinar invasion,4015.8
PKR-2-p53_d240_cald_maspin.ndpi,Tumor lobular acinar invasion,4015.8
PKR-2-p53_d240_cald_maspin.ndpi,Tumor lobular acinar invasion,15800.7
PKR-2-p53_d240_cald_maspin.ndpi,Tumor lobular acinar invasion,6518.6
PKR-2-p53_d240_cald_maspin.ndpi,Tumor lobular acinar invasion,9440.6
PKR-2-p53_d240_cald_maspin.ndpi,Tumor lobular acinar invasion,46631.2
PKR-2-p53_d240_cald_maspin.ndpi,Tumor lobular acinar invasion,191958.3
PKR-2-p53_d240_cald_maspin.ndpi,Tumor lobular acinar invasion,7775
PKR-2-p53_d240_cald_maspin.ndpi,Tumor lobular acinar invasion,1382
PKR-2-p53_d240_cald_maspin.ndpi,Tumor lobular acinar invasion,1354.7
PKR-2-p53_d240_cald_maspin.ndpi,Tumor lobular acinar invasion,1354.7
PKR-2-p53_d240_cald_maspin.ndpi,Tumor stromal invasion,46121.8
PKR-2-p53_d240_cald_maspin.ndpi,Tumor stromal invasion,14234.5
PKR-2-p53_d240_cald_maspin.ndpi,Tumor stromal invasion,13748.7
PKR-2-p53_d240_cald_maspin.ndpi,Tumor stromal invasion,13240.4
PKR-2-p53_d240_cald_maspin.ndpi,Tumor stromal invasion,14540.1
PKR-2-p53_d240_cald_maspin.ndpi,Tumor stromal invasion,4214.9
PKR-2-p53_d240_cald_maspin.ndpi,Tumor stromal invasion,6187.1
PKR-2-p53_d240_cald_maspin.ndpi,Tumor stromal invasion,3530.6
PKR-2-p53_d240_cald_maspin.ndpi,Tumor stromal invasion,6107.5
PKR-2-p53_d240_cald_maspin.ndpi,Tumor stromal invasion,3328.7
PKR-2-p53_d240_cald_maspin.ndpi,Tumor lobular acinar invasion,2646.8
PKR-2-p53_d240_cald_maspin.ndpi,Tumor lobular acinar invasion,3569.7
PKR-2-p53_d240_cald_maspin.ndpi,Tumor lobular acinar invasion,2999.3
PKR-2-p53_d240_cald_maspin.ndpi,Tumor lobular acinar invasion,1825.3
PKR-2-p53_d240_cald_maspin.ndpi,Tumor stromal invasion,9386.3
PKR-2-p53_d240_cald_maspin.ndpi,Tumor stromal invasion,6371.5
PKR-2-p53_d240_cald_maspin.ndpi,Tumor stromal invasion,32349.8
PKR-2-p53_d240_cald_maspin.ndpi,Tumor stromal invasion,12055.5
PKR-2-p53_d240_cald_maspin.ndpi,Tumor stromal invasion,2748.1
PKR-2-p53_d240_cald_maspin.ndpi,Tumor stromal invasion,2748.1
PKR-2-p53_d240_cald_maspin.ndpi,Tumor lobular acinar invasion,77409.7
PKR-2-p53_d240_cald_maspin.ndpi,Tumor stromal invasion,107280.1
PKR-2-p53_d240_cald_maspin.ndpi,Tumor stromal invasion,75367
PKR-2-p53_d240_cald_maspin.ndpi,Tumor lobular acinar invasion,11304.1
PKR-2-p53_d240_cald_maspin.ndpi,Tumor lobular acinar invasion,3155.1
PKR-2-p53_d240_cald_maspin.ndpi,Tumor lobular acinar invasion,8812.4
PKR-2-p53_d240_cald_maspin.ndpi,Tumor stromal invasion,8581
PKR-2-p53_d240_cald_maspin.ndpi,Tumor stromal invasion,26254.8
PKR-2-p53_d240_cald_maspin.ndpi,Tumor stromal invasion,15244.2
PKR-2-p53_d240_cald_maspin.ndpi,Tumor stromal invasion,16114.4
PKR-2-p53_d240_cald_maspin.ndpi,Tumor stromal invasion,21316.7
PKR-2-p53_d240_cald_maspin.ndpi,Tumor lobular acinar invasion,6998.7
PKR-2-p53_d240_cald_maspin.ndpi,Tumor lobular acinar invasion,41120.6
PKR-2-p53_d240_cald_maspin.ndpi,Tumor lobular acinar invasion,9738.8
PKR-2-p53_d240_cald_maspin.ndpi,Tumor lobular acinar invasion,15925.7
PKR-2-p53_d240_cald_maspin.ndpi,Tumor lobular acinar invasion,17334.4
PKR-2-p53_d240_cald_maspin.ndpi,Tumor lobular acinar invasion,9414.4
PKR-2-p53_d240_cald_maspin.ndpi,Tumor lobular acinar invasion,371798.6
PKR-2-p53_d240_cald_maspin.ndpi,Tumor stromal invasion,153884.2
PKR-2-p53_d240_cald_maspin.ndpi,Tumor stromal invasion,120733.4
PKR-2-p53_d240_cald_maspin.ndpi,Tumor lobular acinar invasion,41505.8
PKR-2-p53_d240_cald_maspin.ndpi,Tumor lobular acinar invasion,7597.4
PKR-2-p53_d240_cald_maspin.ndpi,Tumor other invasion,58173.4
PKR-2-p53_d240_cald_maspin.ndpi,Tumor lobular acinar invasion,178691.6
PKR-2-p53_d240_cald_maspin.ndpi,Tumor lobular acinar invasion,244493.1
PKR-2-p53_d240_cald_maspin.ndpi,Tumor lobular acinar invasion,8393.6
PKR-2-p53_d240_cald_maspin.ndpi,Tumor lobular acinar invasion,4897.5
PKR-2-p53_d240_cald_maspin.ndpi,Tumor stromal invasion,94390.5
PKR-2-p53_d240_cald_maspin.ndpi,Tumor lobular acinar invasion,10829.3
PKR-2-p53_d240_cald_maspin.ndpi,Tumor lobular acinar invasion,111144
PKR-2-p53_d240_cald_maspin.ndpi,Tumor lobular acinar invasion,1835.7
PKR-2-p53_d240_cald_maspin.ndpi,Tumor lobular acinar invasion,3366.6
PKR-2-p53_d240_cald_maspin.ndpi,Tumor lobular acinar invasion,1555.1
PKR-2-p53_d240_cald_maspin.ndpi,Tumor stromal invasion,7751.9
PKR-2-p53_d240_cald_maspin.ndpi,Tumor stromal invasion,8377.4
PKR-2-p53_d240_cald_maspin.ndpi,Tumor lobular acinar invasion,20852.8
PKR-2-p53_d240_cald_maspin.ndpi,Tumor lobular acinar invasion,40433.6
PKR-2-p53_d240_cald_maspin.ndpi,Tumor stromal invasion,20050.7
PKR-2-p53_d240_cald_maspin.ndpi,Tumor stromal invasion,11365.4
PKR-2-p53_d240_cald_maspin.ndpi,Tumor stromal invasion,81542.6
PKR-2-p53_d240_cald_maspin.ndpi,Tumor stromal invasion,109497.6
PKR-2-p53_d240_cald_maspin.ndpi,Tumor lobular acinar invasion,137319.1
PKR-2-p53_d240_cald_maspin.ndpi,Tumor lobular acinar invasion,117292
PKR-2-p53_d240_cald_maspin.ndpi,Tumor lobular acinar invasion,36166.5
PKR-2-p53_d240_cald_maspin.ndpi,Tumor lobular acinar invasion,69021.6
PKR-2-p53_d240_cald_maspin.ndpi,Tumor lobular acinar invasion,60350
PKR-2-p53_d240_cald_maspin.ndpi,Tumor lobular acinar invasion,24613.5
PKR-2-p53_d240_cald_maspin.ndpi,Tumor lobular acinar invasion,21912.4
PKR-2-p53_d240_cald_maspin.ndpi,Tumor lobular acinar invasion,3198
PKR-2-p53_d240_cald_maspin.ndpi,Tumor lobular acinar invasion,1397.2
PKR-2-p53_d240_cald_maspin.ndpi,Tumor lobular acinar invasion,1397.2
PKR-2-p53_d240_cald_maspin.ndpi,Tumor lobular acinar invasion,1397.2
PKR-2-p53_d240_cald_maspin.ndpi,Tumor lobular acinar invasion,10417.6
PKR-2-p53_d240_cald_maspin.ndpi,Tumor lobular acinar invasion,17238.4
PKR-2-p53_d240_cald_maspin.ndpi,Tumor lobular acinar invasion,10187.3
PKR-2-p53_d240_cald_maspin.ndpi,Tumor lobular acinar invasion,7014.3
PKR-2-p53_d240_cald_maspin.ndpi,Tumor lobular acinar invasion,75059.9
PKR-2-p53_d240_cald_maspin.ndpi,Tumor lobular acinar invasion,2216.7
PKR-2-p53_d240_cald_maspin.ndpi,Tumor lobular acinar invasion,22205.3
PKR-2-p53_d240_cald_maspin.ndpi,Tumor lobular acinar invasion,10942.1
PKR-2-p53_d240_cald_maspin.ndpi,Tumor stromal invasion,14955.4
PKR-2-p53_d240_cald_maspin.ndpi,Tumor stromal invasion,20924.4
PKR-2-p53_d240_cald_maspin.ndpi,Tumor stromal invasion,19601.6
PKR-2-p53_d240_cald_maspin.ndpi,Tumor stromal invasion,33597.1
PKR-2-p53_d240_cald_maspin.ndpi,Tumor stromal invasion,14976.2
PKR-2-p53_d240_cald_maspin.ndpi,Tumor other invasion,6156.8
PKR-2-p53_d240_cald_maspin.ndpi,Tumor stromal invasion,3875.3
PKR-2-p53_d240_cald_maspin.ndpi,Tumor stromal invasion,3875.3
PKR-2-p53_d240_cald_maspin.ndpi,Tumor stromal invasion,3951.8
PKR-2-p53_d240_cald_maspin.ndpi,Tumor stromal invasion,3875.3
PKR-2-p53_d240_cald_maspin.ndpi,Tumor stromal invasion,15530.7
PKR-2-p53_d240_cald_maspin.ndpi,Tumor stromal invasion,2082.6
PKR-2-p53_d240_cald_maspin.ndpi,Tumor stromal invasion,3696.2
PKR-2-p53_d240_cald_maspin.ndpi,Tumor stromal invasion,33761.7
PKR-2-p53_d240_cald_maspin.ndpi,Tumor stromal invasion,43815.5
PKR-2-p53_d240_cald_maspin.ndpi,Tumor stromal invasion,11766.2
PKR-2-p53_d240_cald_maspin.ndpi,Tumor stromal invasion,81534.9
PKR-2-p53_d240_cald_maspin.ndpi,Tumor stromal invasion,4015.8
PKR-2-p53_d240_cald_maspin.ndpi,Tumor stromal invasion,14170
PKR-2-p53_d240_cald_maspin.ndpi,Tumor stromal invasion,6368
PKR-2-p53_d240_cald_maspin.ndpi,Tumor stromal invasion,75929.9
PKR-2-p53_d240_cald_maspin.ndpi,Tumor stromal invasion,88247.5
PKR-2-p53_d240_cald_maspin.ndpi,Tumor stromal invasion,7454.7
PKR-2-p53_d240_cald_maspin.ndpi,Tumor stromal invasion,11402.8
PKR-2-p53_d240_cald_maspin.ndpi,Tumor stromal invasion,50002.7
PKR-2-p53_d240_cald_maspin.ndpi,Tumor stromal invasion,28186.9
PKR-2-p53_d240_cald_maspin.ndpi,Tumor stromal invasion,51260.1
PKR-2-p53_d240_cald_maspin.ndpi,Tumor stromal invasion,2125.5
PKR-2-p53_d240_cald_maspin.ndpi,Tumor stromal invasion,21712.9
PKR-2-p53_d240_cald_maspin.ndpi,Tumor stromal invasion,53742.1
PKR-2-p53_d240_cald_maspin.ndpi,Tumor stromal invasion,5249.1
PKR-2-p53_d240_cald_maspin.ndpi,Tumor stromal invasion,8665.4
PKR-2-p53_d240_cald_maspin.ndpi,Tumor stromal invasion,3720.2
PKR-2-p53_d240_cald_maspin.ndpi,Tumor stromal invasion,4427.4
PKR-2-p53_d240_cald_maspin.ndpi,Tumor stromal invasion,15740.8
PKR-2-p53_d240_cald_maspin.ndpi,Tumor stromal invasion,1215.6
PKR-2-p53_d240_cald_maspin.ndpi,Tumor stromal invasion,2988.2
PKR-2-p53_d240_cald_maspin.ndpi,Tumor stromal invasion,1712.9
PKR-2-p53_d240_cald_maspin.ndpi,Tumor stromal invasion,2723.8
PKR-2-p53_d240_cald_maspin.ndpi,Tumor stromal invasion,5794.3
PKR-2-p53_d240_cald_maspin.ndpi,Tumor stromal invasion,7601.9
PKR-2-p53_d240_cald_maspin.ndpi,Tumor stromal invasion,7138.8
PKR-2-p53_d240_cald_maspin.ndpi,Tumor stromal invasion,6162.3
PKR-2-p53_d240_cald_maspin.ndpi,Tumor stromal invasion,2618.6
PKR-2-p53_d240_cald_maspin.ndpi,Tumor stromal invasion,1025.5
PKR-2-p53_d240_cald_maspin.ndpi,Tumor stromal invasion,2961.6
PKR-2-p53_d240_cald_maspin.ndpi,Tumor stromal invasion,2353.3
PKR-2-p53_d240_cald_maspin.ndpi,Tumor stromal invasion,1307.2
PKR-2-p53_d240_cald_maspin.ndpi,Tumor stromal invasion,1307.2
PKR-2-p53_d240_cald_maspin.ndpi,Tumor stromal invasion,1363.2
PKR-2-p53_d240_cald_maspin.ndpi,Tumor stromal invasion,9969.3
PKR-2-p53_d240_cald_maspin.ndpi,Tumor stromal invasion,10438.1
PKR-2-p53_d240_cald_maspin.ndpi,Tumor stromal invasion,516.09
PKR-2-p53_d240_cald_maspin.ndpi,Tumor stromal invasion,33551.9
PKR-2-p53_d240_cald_maspin.ndpi,Tumor stromal invasion,11635.6
PKR-2-p53_d240_cald_maspin.ndpi,Tumor stromal invasion,4529.8
PKR-2-p53_d240_cald_maspin.ndpi,Tumor stromal invasion,11343.9
PKR-2-p53_d240_cald_maspin.ndpi,Tumor stromal invasion,4529.8
PKR-2-p53_d240_cald_maspin.ndpi,Tumor stromal invasion,1307.2
PKR-2-p53_d240_cald_maspin.ndpi,Tumor stromal invasion,1307.2
PKR-2-p53_d240_cald_maspin.ndpi,Tumor stromal invasion,23573.5
PKR-2-p53_d240_cald_maspin.ndpi,Tumor stromal invasion,1776.9
PKR-2-p53_d240_cald_maspin.ndpi,Tumor lobular acinar invasion,2332.6
PKR-2-p53_d240_cald_maspin.ndpi,Tumor lobular acinar invasion,3090.3
PKR-2-p53_d240_cald_maspin.ndpi,Tumor lobular acinar invasion,516.09
PKR-2-p53_d240_cald_maspin.ndpi,Tumor lobular acinar invasion,2037.4
PKR-2-p53_d240_cald_maspin.ndpi,Tumor lobular acinar invasion,3903.6
PKR-2-p53_d240_cald_maspin.ndpi,Tumor lobular acinar invasion,4768.9
PKR-2-p53_d240_cald_maspin.ndpi,Tumor lobular acinar invasion,2911.8
PKR-2-p53_d240_cald_maspin.ndpi,Tumor stromal invasion,26556.4
PKR-2-p53_d240_cald_maspin.ndpi,Tumor lobular acinar invasion,3292.2
PKR-2-p53_d240_cald_maspin.ndpi,Tumor lobular acinar invasion,3292.2
PKR-2-p53_d240_cald_maspin.ndpi,Tumor lobular acinar invasion,6995.2
PKR-2-p53_d240_cald_maspin.ndpi,Tumor lobular acinar invasion,4923.3
PKR-2-p53_d240_cald_maspin.ndpi,Tumor lobular acinar invasion,4664.8
PKR-2-p53_d240_cald_maspin.ndpi,Tumor lobular acinar invasion,32549.6
PKR-2-p53_d240_cald_maspin.ndpi,Tumor lobular acinar invasion,747.7
PKR-2-p53_d240_cald_maspin.ndpi,Tumor lobular acinar invasion,351205.9
PKR-2-p53_d240_cald_maspin.ndpi,Tumor stromal invasion,337648.2
PKR-2-p53_d240_cald_maspin.ndpi,Tumor stromal invasion,2981.7
PKR-2-p53_d240_cald_maspin.ndpi,Tumor stromal invasion,1638.2
PKR-2-p53_d240_cald_maspin.ndpi,Tumor stromal invasion,1638.2
PKR-2-p53_d240_cald_maspin.ndpi,Tumor stromal invasion,1638.2
PKR-2-p53_d240_cald_maspin.ndpi,Tumor stromal invasion,1638.2
PKR-2-p53_d240_cald_maspin.ndpi,Tumor stromal invasion,3297.8
PKR-2-p53_d240_cald_maspin.ndpi,Tumor stromal invasion,48508.3
PKR-2-p53_d240_cald_maspin.ndpi,Tumor stromal invasion,57146.5
PKR-2-p53_d240_cald_maspin.ndpi,Tumor stromal invasion,27807.2
PKR-2-p53_d240_cald_maspin.ndpi,Tumor stromal invasion,2216.7
PKR-2-p53_d240_cald_maspin.ndpi,Tumor stromal invasion,112439.7
PKR-2-p53_d240_cald_maspin.ndpi,Tumor stromal invasion,18183.4
PKR-2-p53_d240_cald_maspin.ndpi,Tumor stromal invasion,11584
PKR-2-p53_d240_cald_maspin.ndpi,Tumor stromal invasion,10105.5
PKR-2-p53_d240_cald_maspin.ndpi,Tumor stromal invasion,25366.4
PKR-2-p53_d240_cald_maspin.ndpi,Tumor stromal invasion,8445.9
PKR-2-p53_d240_cald_maspin.ndpi,Tumor stromal invasion,7407.6
PKR-2-p53_d240_cald_maspin.ndpi,Tumor stromal invasion,3699.8
PKR-2-p53_d240_cald_maspin.ndpi,Tumor stromal invasion,31151.6
PKR-2-p53_d240_cald_maspin.ndpi,Tumor stromal invasion,11087.4
PKR-2-p53_d240_cald_maspin.ndpi,Tumor stromal invasion,18183.3
PKR-2-p53_d240_cald_maspin.ndpi,Tumor stromal invasion,3292.2
PKR-2-p53_d240_cald_maspin.ndpi,Tumor stromal invasion,7850.1
PKR-2-p53_d240_cald_maspin.ndpi,Tumor stromal invasion,3937
PKR-2-p53_d240_cald_maspin.ndpi,Tumor stromal invasion,5351.1
PKR-2-p53_d240_cald_maspin.ndpi,Tumor stromal invasion,20132.5
PKR-2-p53_d240_cald_maspin.ndpi,Tumor stromal invasion,25136.5
PKR-2-p53_d240_cald_maspin.ndpi,Tumor stromal invasion,13886
PKR-2-p53_d240_cald_maspin.ndpi,Tumor stromal invasion,4529.8
PKR-2-p53_d240_cald_maspin.ndpi,Tumor stromal invasion,25351.4
PKR-2-p53_d240_cald_maspin.ndpi,Tumor stromal invasion,16166.1
PKR-2-p53_d240_cald_maspin.ndpi,Tumor stromal invasion,12637.1
PKR-2-p53_d240_cald_maspin.ndpi,Tumor stromal invasion,1397.2
PKR-2-p53_d240_cald_maspin.ndpi,Tumor stromal invasion,4781.4
PKR-2-p53_d240_cald_maspin.ndpi,Tumor stromal invasion,3638.5
PKR-2-p53_d240_cald_maspin.ndpi,Tumor stromal invasion,6718.1
PKR-2-p53_d240_cald_maspin.ndpi,Tumor stromal invasion,1397.2
PKR-2-p53_d240_cald_maspin.ndpi,Tumor stromal invasion,1429.7
PKR-2-p53_d240_cald_maspin.ndpi,Tumor stromal invasion,73745.3
PKR-2-p53_d240_cald_maspin.ndpi,Tumor stromal invasion,6915.2
PKR-2-p53_d240_cald_maspin.ndpi,Tumor stromal invasion,50206.7
PKR-2-p53_d240_cald_maspin.ndpi,Tumor stromal invasion,8282.4
PKR-2-p53_d240_cald_maspin.ndpi,Tumor stromal invasion,56497.3
PKR-2-p53_d240_cald_maspin.ndpi,Tumor stromal invasion,6280.9
PKR-2-p53_d240_cald_maspin.ndpi,Tumor stromal invasion,6916.4
PKR-2-p53_d240_cald_maspin.ndpi,Tumor stromal invasion,95027.8
PKR-2-p53_d240_cald_maspin.ndpi,Tumor stromal invasion,20027.4
PKR-2-p53_d240_cald_maspin.ndpi,Tumor stromal invasion,8905.2
PKR-2-p53_d240_cald_maspin.ndpi,Tumor stromal invasion,18253.4
PKR-2-p53_d240_cald_maspin.ndpi,Tumor stromal invasion,23099.2
PKR-2-p53_d240_cald_maspin.ndpi,Tumor stromal invasion,26598.1
PKR-2-p53_d240_cald_maspin.ndpi,Tumor stromal invasion,18455
PKR-2-p53_d240_cald_maspin.ndpi,Tumor stromal invasion,17135.5
PKR-2-p53_d240_cald_maspin.ndpi,Tumor stromal invasion,4015.8
PKR-2-p53_d240_cald_maspin.ndpi,Tumor stromal invasion,19267.7
PKR-2-p53_d240_cald_maspin.ndpi,Tumor stromal invasion,14047.5
PKR-2-p53_d240_cald_maspin.ndpi,Tumor stromal invasion,5082.9
PKR-2-p53_d240_cald_maspin.ndpi,Tumor stromal invasion,2310.2
PKR-2-p53_d240_cald_maspin.ndpi,Tumor stromal invasion,5614.4
PKR-2-p53_d240_cald_maspin.ndpi,Tumor stromal invasion,117121.2
PKR-2-p53_d240_cald_maspin.ndpi,Tumor stromal invasion,9233.3
PKR-2-p53_d240_cald_maspin.ndpi,Tumor stromal invasion,2944.4
PKR-2-p53_d240_cald_maspin.ndpi,Tumor stromal invasion,17216.2
PKR-2-p53_d240_cald_maspin.ndpi,Tumor lobular acinar invasion,20425.9
PKR-2-p53_d240_cald_maspin.ndpi,Tumor lobular acinar invasion,4838.3
PKR-2-p53_d240_cald_maspin.ndpi,Tumor lobular acinar invasion,5085
PKR-2-p53_d240_cald_maspin.ndpi,Tumor lobular acinar invasion,26350.3
PKR-2-p53_d240_cald_maspin.ndpi,Tumor lobular acinar invasion,4772.4
PKR-2-p53_d240_cald_maspin.ndpi,Tumor lobular acinar invasion,5118.2
PKR-2-p53_d240_cald_maspin.ndpi,Tumor lobular acinar invasion,18554
PKR-2-p53_d240_cald_maspin.ndpi,Tumor lobular acinar invasion,72499.4
PKR-2-p53_d240_cald_maspin.ndpi,Tumor lobular acinar invasion,51531.3
PKR-2-p53_d240_cald_maspin.ndpi,Tumor other invasion,29499.1
PKR-2-p53_d240_cald_maspin.ndpi,Tumor stromal invasion,25671.2
PKR-2-p53_d240_cald_maspin.ndpi,Tumor stromal invasion,14437.7
PKR-2-p53_d240_cald_maspin.ndpi,Tumor lobular acinar invasion,35280.9
PKR-2-p53_d240_cald_maspin.ndpi,Tumor lobular acinar invasion,86370.6
PKR-2-p53_d240_cald_maspin.ndpi,Tumor lobular acinar invasion,19092.4
PKR-2-p53_d240_cald_maspin.ndpi,Tumor lobular acinar invasion,4539
PKR-2-p53_d240_cald_maspin.ndpi,Tumor lobular acinar invasion,3011.5
PKR-2-p53_d240_cald_maspin.ndpi,Tumor lobular acinar invasion,15720.8
PKR-2-p53_d240_cald_maspin.ndpi,Tumor lobular acinar invasion,26614.9
PKR-2-p53_d240_cald_maspin.ndpi,Tumor lobular acinar invasion,5062.5
PKR-2-p53_d240_cald_maspin.ndpi,Tumor lobular acinar invasion,139553.3
PKR-2-p53_d240_cald_maspin.ndpi,Tumor lobular acinar invasion,13919.1
PKR-2-p53_d240_cald_maspin.ndpi,Tumor lobular acinar invasion,3215.3
PKR-2-p53_d240_cald_maspin.ndpi,Tumor lobular acinar invasion,14290.8
PKR-2-p53_d240_cald_maspin.ndpi,Tumor lobular acinar invasion,72345.8
PKR-2-p53_d240_cald_maspin.ndpi,Tumor lobular acinar invasion,19380.3
PKR-2-p53_d240_cald_maspin.ndpi,Tumor lobular acinar invasion,69413.9
PKR-2-p53_d240_cald_maspin.ndpi,Tumor stromal invasion,83271.5
PKR-2-p53_d240_cald_maspin.ndpi,Tumor stromal invasion,5370.5
PKR-2-p53_d240_cald_maspin.ndpi,Tumor stromal invasion,7219.8
PKR-2-p53_d240_cald_maspin.ndpi,Tumor stromal invasion,1382
PKR-2-p53_d240_cald_maspin.ndpi,Tumor stromal invasion,7067.9
PKR-2-p53_d240_cald_maspin.ndpi,Tumor stromal invasion,7280.9
PKR-2-p53_d240_cald_maspin.ndpi,Tumor stromal invasion,8437.5
PKR-2-p53_d240_cald_maspin.ndpi,Tumor stromal invasion,10729.3
PKR-2-p53_d240_cald_maspin.ndpi,Tumor stromal invasion,3016.5
PKR-2-p53_d240_cald_maspin.ndpi,Tumor stromal invasion,7475.3
PKR-2-p53_d240_cald_maspin.ndpi,Tumor stromal invasion,98907.9
PKR-2-p53_d240_cald_maspin.ndpi,Tumor stromal invasion,978.21
PKR-2-p53_d240_cald_maspin.ndpi,Tumor stromal invasion,138047.1
PKR-2-p53_d240_cald_maspin.ndpi,Tumor stromal invasion,79081
PKR-2-p53_d240_cald_maspin.ndpi,Tumor lobular acinar invasion,6892.9
PKR-2-p53_d240_cald_maspin.ndpi,Tumor lobular acinar invasion,5075
PKR-2-p53_d240_cald_maspin.ndpi,Tumor stromal invasion,43514.9
PKR-2-p53_d240_cald_maspin.ndpi,Tumor stromal invasion,62912.7
PKR-2-p53_d240_cald_maspin.ndpi,Tumor stromal invasion,28557.5
PKR-2-p53_d240_cald_maspin.ndpi,Tumor lobular acinar invasion,30976.6
PKR-2-p53_d240_cald_maspin.ndpi,Tumor stromal invasion,1703.4
PKR-2-p53_d240_cald_maspin.ndpi,Tumor stromal invasion,9028.1
PKR-2-p53_d240_cald_maspin.ndpi,Tumor stromal invasion,6243.1
PKR-2-p53_d240_cald_maspin.ndpi,Tumor stromal invasion,16936
PKR-2-p53_d240_cald_maspin.ndpi,Tumor stromal invasion,17715
PKR-2-p53_d240_cald_maspin.ndpi,Tumor stromal invasion,3696.2
PKR-2-p53_d240_cald_maspin.ndpi,Tumor stromal invasion,19002.4
PKR-2-p53_d240_cald_maspin.ndpi,Tumor stromal invasion,3861
PKR-2-p53_d240_cald_maspin.ndpi,Tumor stromal invasion,13030.4
PKR-2-p53_d240_cald_maspin.ndpi,Tumor stromal invasion,35010.9
PKR-2-p53_d240_cald_maspin.ndpi,Tumor stromal invasion,4188.8
PKR-2-p53_d240_cald_maspin.ndpi,Tumor stromal invasion,760529.9
PKR-2-p53_d240_cald_maspin.ndpi,Tumor stromal invasion,31348.4
PKR-2-p53_d240_cald_maspin.ndpi,Tumor stromal invasion,2248.5
PKR-2-p53_d240_cald_maspin.ndpi,Tumor stromal invasion,52589.1
PKR-2-p53_d240_cald_maspin.ndpi,Tumor stromal invasion,87744.3
PKR-2-p53_d240_cald_maspin.ndpi,Tumor stromal invasion,10187.1
PKR-2-p53_d240_cald_maspin.ndpi,Tumor stromal invasion,5927.8
PKR-2-p53_d240_cald_maspin.ndpi,Tumor stromal invasion,6956.4
PKR-2-p53_d240_cald_maspin.ndpi,Tumor stromal invasion,18414
PKR-2-p53_d240_cald_maspin.ndpi,Tumor stromal invasion,3515.7
PKR-2-p53_d240_cald_maspin.ndpi,Tumor stromal invasion,15649.5
PKR-2-p53_d240_cald_maspin.ndpi,Tumor stromal invasion,5591.2
PKR-2-p53_d240_cald_maspin.ndpi,Tumor stromal invasion,21474.3
PKR-2-p53_d240_cald_maspin.ndpi,Tumor stromal invasion,8902
PKR-2-p53_d240_cald_maspin.ndpi,Tumor stromal invasion,7756.6
PKR-2-p53_d240_cald_maspin.ndpi,Tumor stromal invasion,13572.3
PKR-2-p53_d240_cald_maspin.ndpi,Tumor stromal invasion,76737.3
PKR-2-p53_d240_cald_maspin.ndpi,Tumor stromal invasion,36128.9
PKR-2-p53_d240_cald_maspin.ndpi,Tumor stromal invasion,5140.4
PKR-2-p53_d240_cald_maspin.ndpi,Tumor stromal invasion,4999.6
PKR-2-p53_d240_cald_maspin.ndpi,Tumor stromal invasion,1121.9
PKR-2-p53_d240_cald_maspin.ndpi,Tumor stromal invasion,1408.6
PKR-2-p53_d240_cald_maspin.ndpi,Tumor stromal invasion,494.44
PKR-2-p53_d240_cald_maspin.ndpi,Tumor stromal invasion,1449
PKR-2-p53_d240_cald_maspin.ndpi,Tumor stromal invasion,1449
PKR-2-p53_d240_cald_maspin.ndpi,Tumor stromal invasion,1986.3
PKR-2-p53_d240_cald_maspin.ndpi,Tumor stromal invasion,2548.1
PKR-2-p53_d240_cald_maspin.ndpi,Tumor stromal invasion,1457.6
PKR-2-p53_d240_cald_maspin.ndpi,Tumor stromal invasion,85740.1
PKR-2-p53_d240_cald_maspin.ndpi,Tumor stromal invasion,1556.6
PKR-2-p53_d240_cald_maspin.ndpi,Tumor stromal invasion,1029.3
PKR-2-p53_d240_cald_maspin.ndpi,Tumor stromal invasion,5330.6
PKR-2-p53_d240_cald_maspin.ndpi,Tumor stromal invasion,15447.3
PKR-2-p53_d240_cald_maspin.ndpi,Tumor stromal invasion,6792.8
PKR-2-p53_d240_cald_maspin.ndpi,Tumor stromal invasion,5226.4
PKR-2-p53_d240_cald_maspin.ndpi,Tumor stromal invasion,21140.8
PKR-2-p53_d240_cald_maspin.ndpi,Tumor stromal invasion,2542.7
PKR-2-p53_d240_cald_maspin.ndpi,Tumor stromal invasion,2542.7
PKR-2-p53_d240_cald_maspin.ndpi,Tumor stromal invasion,9585.8
PKR-2-p53_d240_cald_maspin.ndpi,Tumor stromal invasion,6270
PKR-2-p53_d240_cald_maspin.ndpi,Tumor stromal invasion,836.1
PKR-2-p53_d240_cald_maspin.ndpi,Tumor stromal invasion,3127.6
PKR-2-p53_d240_cald_maspin.ndpi,Tumor stromal invasion,5021.3
PKR-2-p53_d240_cald_maspin.ndpi,Tumor stromal invasion,72483.2
PKR-2-p53_d240_cald_maspin.ndpi,Tumor stromal invasion,25169.7
PKR-2-p53_d240_cald_maspin.ndpi,Tumor stromal invasion,35733
PKR-2-p53_d240_cald_maspin.ndpi,Tumor stromal invasion,5834.2
PKR-2-p53_d240_cald_maspin.ndpi,Tumor stromal invasion,12160.8
PKR-2-p53_d240_cald_maspin.ndpi,Tumor stromal invasion,6630.2
PKR-2-p53_d240_cald_maspin.ndpi,Tumor stromal invasion,1266
PKR-2-p53_d240_cald_maspin.ndpi,Tumor stromal invasion,2859
PKR-2-p53_d240_cald_maspin.ndpi,Tumor stromal invasion,5168.8
PKR-2-p53_d240_cald_maspin.ndpi,Tumor lobular acinar invasion,58944.2
PKR-2-p53_d240_cald_maspin.ndpi,Tumor lobular acinar invasion,3033.3
PKR-2-p53_d240_cald_maspin.ndpi,Tumor lobular acinar invasion,36215.9
PKR-2-p53_d240_cald_maspin.ndpi,Tumor lobular acinar invasion,3033.3
PKR-2-p53_d240_cald_maspin.ndpi,Tumor lobular acinar invasion,37674.2
PKR-2-p53_d240_cald_maspin.ndpi,Tumor lobular acinar invasion,7602.3
PKR-2-p53_d240_cald_maspin.ndpi,Tumor lobular acinar invasion,135732.2
PKR-2-p53_d240_cald_maspin.ndpi,Tumor lobular acinar invasion,35898
PKR-2-p53_d240_cald_maspin.ndpi,Tumor stromal invasion,51919.4
PKR-2-p53_d240_cald_maspin.ndpi,Tumor stromal invasion,39135.3
PKR-2-p53_d240_cald_maspin.ndpi,Tumor stromal invasion,127575.7
PKR-2-p53_d240_cald_maspin.ndpi,Tumor stromal invasion,12762.5
PKR-2-p53_d240_cald_maspin.ndpi,Tumor stromal invasion,9123.4
PKR-2-p53_d240_cald_maspin.ndpi,Tumor stromal invasion,3098.5
PKR-2-p53_d240_cald_maspin.ndpi,Tumor stromal invasion,956.63
PKR-2-p53_d240_cald_maspin.ndpi,Tumor stromal invasion,3427.7
PKR-2-p53_d240_cald_maspin.ndpi,Tumor stromal invasion,3429.9
PKR-2-p53_d240_cald_maspin.ndpi,Tumor stromal invasion,15899.7
PKR-2-p53_d240_cald_maspin.ndpi,Tumor stromal invasion,15826.3
PKR-2-p53_d240_cald_maspin.ndpi,Tumor stromal invasion,19937.5
PKR-2-p53_d240_cald_maspin.ndpi,Tumor stromal invasion,2632.1
PKR-2-p53_d240_cald_maspin.ndpi,Tumor stromal invasion,1517
PKR-2-p53_d240_cald_maspin.ndpi,Tumor stromal invasion,1779.9
PKR-2-p53_d240_cald_maspin.ndpi,Tumor stromal invasion,8004.9
PKR-2-p53_d240_cald_maspin.ndpi,Tumor stromal invasion,2319.2
PKR-2-p53_d240_cald_maspin.ndpi,Tumor stromal invasion,7553.7
PKR-2-p53_d240_cald_maspin.ndpi,Tumor stromal invasion,6232.3
PKR-2-p53_d240_cald_maspin.ndpi,Tumor stromal invasion,5158.6
PKR-2-p53_d240_cald_maspin.ndpi,Tumor stromal invasion,4688
PKR-2-p53_d240_cald_maspin.ndpi,Tumor stromal invasion,2121.6
PKR-2-p53_d240_cald_maspin.ndpi,Tumor stromal invasion,1784.5
PKR-2-p53_d240_cald_maspin.ndpi,Tumor stromal invasion,1388.3
PKR-2-p53_d240_cald_maspin.ndpi,Tumor stromal invasion,17616.7
PKR-2-p53_d240_cald_maspin.ndpi,Tumor stromal invasion,13663.7
PKR-2-p53_d240_cald_maspin.ndpi,Tumor lobular acinar invasion,14724.9
PKR-2-p53_d240_cald_maspin.ndpi,Tumor lobular acinar invasion,17456.4
PKR-2-p53_d240_cald_maspin.ndpi,Tumor lobular acinar invasion,60251.5
PKR-2-p53_d240_cald_maspin.ndpi,Tumor lobular acinar invasion,45286
PKR-2-p53_d240_cald_maspin.ndpi,Tumor stromal invasion,38026.4
PKR-2-p53_d240_cald_maspin.ndpi,Tumor stromal invasion,36681.6
PKR-2-p53_d240_cald_maspin.ndpi,Tumor stromal invasion,10658.1
PKR-2-p53_d240_cald_maspin.ndpi,Tumor stromal invasion,3568.1
PKR-2-p53_d240_cald_maspin.ndpi,Tumor stromal invasion,16137.7
PKR-2-p53_d240_cald_maspin.ndpi,Tumor lobular acinar invasion,4742.8
PKR-2-p53_d240_cald_maspin.ndpi,Tumor lobular acinar invasion,4449.2
PKR-2-p53_d240_cald_maspin.ndpi,Tumor lobular acinar invasion,9209.8
PKR-2-p53_d240_cald_maspin.ndpi,Tumor lobular acinar invasion,7158.7
PKR-2-p53_d240_cald_maspin.ndpi,Tumor lobular acinar invasion,1876
PKR-2-p53_d240_cald_maspin.ndpi,Tumor lobular acinar invasion,1576.4
PKR-2-p53_d240_cald_maspin.ndpi,Tumor lobular acinar invasion,2435.2
PKR-2-p53_d240_cald_maspin.ndpi,Tumor stromal invasion,15587.8
PKR-2-p53_d240_cald_maspin.ndpi,Tumor stromal invasion,29854.7
PKR-2-p53_d240_cald_maspin.ndpi,Tumor stromal invasion,1508.7
PKR-2-p53_d240_cald_maspin.ndpi,Tumor stromal invasion,6228.4
PKR-2-p53_d240_cald_maspin.ndpi,Tumor stromal invasion,6137.4
PKR-2-p53_d240_cald_maspin.ndpi,Tumor stromal invasion,3715.7
PKR-2-p53_d240_cald_maspin.ndpi,Tumor stromal invasion,713.04
PKR-2-p53_d240_cald_maspin.ndpi,Tumor stromal invasion,7987.6
PKR-2-p53_d240_cald_maspin.ndpi,Tumor stromal invasion,9153
PKR-2-p53_d240_cald_maspin.ndpi,Tumor stromal invasion,5847.5
PKR-2-p53_d240_cald_maspin.ndpi,Tumor stromal invasion,18681.7
PKR-2-p53_d240_cald_maspin.ndpi,Tumor stromal invasion,21412.4
PKR-2-p53_d240_cald_maspin.ndpi,Tumor stromal invasion,6532.3
PKR-2-p53_d240_cald_maspin.ndpi,Tumor stromal invasion,10495.5
PKR-2-p53_d240_cald_maspin.ndpi,Tumor stromal invasion,89620.7
PKR-2-p53_d240_cald_maspin.ndpi,Tumor stromal invasion,8658.3
PKR-2-p53_d240_cald_maspin.ndpi,Tumor stromal invasion,33771.3
PKR-2-p53_d240_cald_maspin.ndpi,Tumor stromal invasion,26319.6
PKR-2-p53_d240_cald_maspin.ndpi,Tumor stromal invasion,13590
PKR-2-p53_d240_cald_maspin.ndpi,Tumor stromal invasion,20269
PKR-2-p53_d240_cald_maspin.ndpi,Tumor stromal invasion,34796.3
PKR-2-p53_d240_cald_maspin.ndpi,Tumor stromal invasion,865.38
PKR-2-p53_d240_cald_maspin.ndpi,Tumor stromal invasion,3264.1
PKR-2-p53_d240_cald_maspin.ndpi,Tumor stromal invasion,2630.8
PKR-2-p53_d240_cald_maspin.ndpi,Tumor stromal invasion,2844.7
PKR-2-p53_d240_cald_maspin.ndpi,Tumor stromal invasion,3990.8
PKR-2-p53_d240_cald_maspin.ndpi,Tumor stromal invasion,1873.7
PKR-2-p53_d240_cald_maspin.ndpi,Tumor stromal invasion,4765.8
PKR-2-p53_d240_cald_maspin.ndpi,Tumor stromal invasion,4500.3
PKR-2-p53_d240_cald_maspin.ndpi,Tumor stromal invasion,4840.6
PKR-2-p53_d240_cald_maspin.ndpi,Tumor stromal invasion,4269.3
PKR-2-p53_d240_cald_maspin.ndpi,Tumor stromal invasion,5439.5
PKR-2-p53_d240_cald_maspin.ndpi,Tumor stromal invasion,1643.1
PKR-2-p53_d240_cald_maspin.ndpi,Tumor stromal invasion,1078.4
PKR-2-p53_d240_cald_maspin.ndpi,Tumor stromal invasion,4430
PKR-2-p53_d240_cald_maspin.ndpi,Tumor stromal invasion,1694.3
PKR-2-p53_d240_cald_maspin.ndpi,Tumor stromal invasion,2393.3
PKR-2-p53_d240_cald_maspin.ndpi,Tumor stromal invasion,3262
PKR-2-p53_d240_cald_maspin.ndpi,Tumor stromal invasion,2893.7
PKR-2-p53_d240_cald_maspin.ndpi,Tumor stromal invasion,1307.2
PKR-2-p53_d240_cald_maspin.ndpi,Tumor stromal invasion,2398.4
PKR-2-p53_d240_cald_maspin.ndpi,Tumor stromal invasion,12214.6
PKR-2-p53_d240_cald_maspin.ndpi,Tumor stromal invasion,2398.4
PKR-2-p53_d240_cald_maspin.ndpi,Tumor stromal invasion,6914.8
PKR-2-p53_d240_cald_maspin.ndpi,Tumor stromal invasion,1397.2
PKR-2-p53_d240_cald_maspin.ndpi,Tumor stromal invasion,14520.6
PKR-2-p53_d240_cald_maspin.ndpi,Tumor stromal invasion,58880.7
PKR-2-p53_d240_cald_maspin.ndpi,Tumor other invasion,5141.7
PKR-2-p53_d240_cald_maspin.ndpi,Tumor other invasion,1155.1
PKR-2-p53_d240_cald_maspin.ndpi,Tumor stromal invasion,4914
PKR-2-p53_d240_cald_maspin.ndpi,Tumor stromal invasion,3020.6
PKR-2-p53_d240_cald_maspin.ndpi,Tumor stromal invasion,7930.3
PKR-2-p53_d240_cald_maspin.ndpi,Tumor stromal invasion,5283.4
PKR-2-p53_d240_cald_maspin.ndpi,Tumor stromal invasion,2570.1
PKR-2-p53_d240_cald_maspin.ndpi,Tumor stromal invasion,5513.7
PKR-2-p53_d240_cald_maspin.ndpi,Tumor stromal invasion,3056.5
PKR-2-p53_d240_cald_maspin.ndpi,Tumor stromal invasion,864.11
PKR-2-p53_d240_cald_maspin.ndpi,Tumor stromal invasion,1782.5
PKR-2-p53_d240_cald_maspin.ndpi,Tumor stromal invasion,872.54
PKR-2-p53_d240_cald_maspin.ndpi,Tumor lobular acinar invasion,34903
PKR-2-p53_d240_cald_maspin.ndpi,Tumor lobular acinar invasion,18272.6
PKR-2-p53_d240_cald_maspin.ndpi,Tumor lobular acinar invasion,3292.2
PKR-2-p53_d240_cald_maspin.ndpi,Tumor lobular acinar invasion,3292.2
PKR-2-p53_d240_cald_maspin.ndpi,Tumor stromal invasion,3292.2
PKR-2-p53_d240_cald_maspin.ndpi,Tumor stromal invasion,3292.2
PKR-2-p53_d240_cald_maspin.ndpi,Tumor stromal invasion,3292.2
PKR-2-p53_d240_cald_maspin.ndpi,Tumor stromal invasion,13472.9
PKR-2-p53_d240_cald_maspin.ndpi,Tumor stromal invasion,9412.9
PKR-2-p53_d240_cald_maspin.ndpi,Tumor stromal invasion,1687.1
PKR-2-p53_d240_cald_maspin.ndpi,Tumor stromal invasion,7509.4
PKR-2-p53_d240_cald_maspin.ndpi,Tumor stromal invasion,13048.1
PKR-2-p53_d240_cald_maspin.ndpi,Tumor stromal invasion,5103.9
PKR-2-p53_d240_cald_maspin.ndpi,Tumor stromal invasion,1107.7
PKR-2-p53_d240_cald_maspin.ndpi,Tumor stromal invasion,2055.3
PKR-2-p53_d240_cald_maspin.ndpi,Tumor stromal invasion,1107.7
PKR-2-p53_d240_cald_maspin.ndpi,Tumor stromal invasion,11452.9
PKR-2-p53_d240_cald_maspin.ndpi,Tumor stromal invasion,1107.7
PKR-2-p53_d240_cald_maspin.ndpi,Tumor stromal invasion,5046.9
PKR-2-p53_d240_cald_maspin.ndpi,Tumor stromal invasion,4591.9
PKR-2-p53_d240_cald_maspin.ndpi,Tumor stromal invasion,1481.2
PKR-2-p53_d240_cald_maspin.ndpi,Tumor stromal invasion,1481.2
PKR-2-p53_d240_cald_maspin.ndpi,Tumor stromal invasion,1481.2
PKR-2-p53_d240_cald_maspin.ndpi,Tumor stromal invasion,1481.2
PKR-2-p53_d240_cald_maspin.ndpi,Tumor stromal invasion,10377.3
PKR-2-p53_d240_cald_maspin.ndpi,Tumor stromal invasion,7806.5
PKR-2-p53_d240_cald_maspin.ndpi,Tumor stromal invasion,2583.8
PKR-2-p53_d240_cald_maspin.ndpi,Tumor stromal invasion,2583.8
PKR-2-p53_d240_cald_maspin.ndpi,Tumor stromal invasion,5354.6
PKR-2-p53_d240_cald_maspin.ndpi,Tumor stromal invasion,2712.9
PKR-2-p53_d240_cald_maspin.ndpi,Tumor lobular acinar invasion,10834.6
PKR-2-p53_d240_cald_maspin.ndpi,Tumor lobular acinar invasion,10733.9
PKR-2-p53_d240_cald_maspin.ndpi,Tumor lobular acinar invasion,4312.8
PKR-2-p53_d240_cald_maspin.ndpi,Tumor lobular acinar invasion,2712.9
PKR-2-p53_d240_cald_maspin.ndpi,Tumor lobular acinar invasion,2712.9
PKR-2-p53_d240_cald_maspin.ndpi,Tumor other invasion,7176
PKR-2-p53_d240_cald_maspin.ndpi,Tumor other invasion,6324.8
PKR-2-p53_d240_cald_maspin.ndpi,Tumor other invasion,10966.1
PKR-2-p53_d240_cald_maspin.ndpi,Tumor other invasion,997.37
PKR-2-p53_d240_cald_maspin.ndpi,Tumor other invasion,1373.2
PKR-2-p53_d240_cald_maspin.ndpi,Tumor other invasion,997.37
PKR-2-p53_d240_cald_maspin.ndpi,Tumor other invasion,1928.7
PKR-2-p53_d240_cald_maspin.ndpi,Tumor stromal invasion,17941.4
PKR-2-p53_d240_cald_maspin.ndpi,Tumor stromal invasion,10407.8
PKR-2-p53_d240_cald_maspin.ndpi,Tumor stromal invasion,6987.2
PKR-2-p53_d240_cald_maspin.ndpi,Tumor stromal invasion,3962.9
PKR-2-p53_d240_cald_maspin.ndpi,Tumor stromal invasion,6567.1
PKR-2-p53_d240_cald_maspin.ndpi,Tumor stromal invasion,6360.1
PKR-2-p53_d240_cald_maspin.ndpi,Tumor stromal invasion,1123
PKR-2-p53_d240_cald_maspin.ndpi,Tumor stromal invasion,2495.9
PKR-2-p53_d240_cald_maspin.ndpi,Tumor stromal invasion,1123
PKR-2-p53_d240_cald_maspin.ndpi,Tumor stromal invasion,1138.3
PKR-2-p53_d240_cald_maspin.ndpi,Tumor stromal invasion,1123
PKR-2-p53_d240_cald_maspin.ndpi,Tumor stromal invasion,859.17
PKR-2-p53_d240_cald_maspin.ndpi,Tumor stromal invasion,694.34
PKR-2-p53_d240_cald_maspin.ndpi,Tumor stromal invasion,7849.3
PKR-2-p53_d240_cald_maspin.ndpi,Tumor other invasion,23298.9
PKR-2-p53_d240_cald_maspin.ndpi,Tumor other invasion,2539.2
PKR-2-p53_d240_cald_maspin.ndpi,Tumor other invasion,4061.3
PKR-2-p53_d240_cald_maspin.ndpi,Tumor other invasion,1888.2
PKR-2-p53_d240_cald_maspin.ndpi,Tumor other invasion,4953.3
PKR-2-p53_d240_cald_maspin.ndpi,Tumor stromal invasion,39631.2
PKR-2-p53_d240_cald_maspin.ndpi,Tumor stromal invasion,2975.1
PKR-2-p53_d240_cald_maspin.ndpi,Tumor stromal invasion,11713.1
PKR-2-p53_d240_cald_maspin.ndpi,Tumor stromal invasion,1556.6
PKR-2-p53_d240_cald_maspin.ndpi,Tumor other invasion,1517.7
PKR-2-p53_d240_cald_maspin.ndpi,Tumor other invasion,3711.1
PKR-2-p53_d240_cald_maspin.ndpi,Tumor other invasion,2726.5
PKR-2-p53_d240_cald_maspin.ndpi,Tumor other invasion,3743
PKR-2-p53_d240_cald_maspin.ndpi,Tumor other invasion,1517.7
PKR-2-p53_d240_cald_maspin.ndpi,Tumor other invasion,20992.8
PKR-2-p53_d240_cald_maspin.ndpi,Tumor other invasion,14701.4
PKR-2-p53_d240_cald_maspin.ndpi,Tumor other invasion,4107.4
PKR-2-p53_d240_cald_maspin.ndpi,Tumor stromal invasion,1292.2
PKR-2-p53_d240_cald_maspin.ndpi,Tumor stromal invasion,9081.4
PKR-2-p53_d240_cald_maspin.ndpi,Tumor stromal invasion,1123
PKR-2-p53_d240_cald_maspin.ndpi,Tumor stromal invasion,2664.3
PKR-2-p53_d240_cald_maspin.ndpi,Tumor stromal invasion,14314.7
PKR-2-p53_d240_cald_maspin.ndpi,Tumor stromal invasion,7451.1
PKR-2-p53_d240_cald_maspin.ndpi,Tumor other invasion,1397.3
PKR-2-p53_d240_cald_maspin.ndpi,Tumor other invasion,6896.4
PKR-2-p53_d240_cald_maspin.ndpi,Tumor other invasion,460.56
PKR-2-p53_d240_cald_maspin.ndpi,Tumor other invasion,1232.5
PKR-2-p53_d240_cald_maspin.ndpi,Tumor other invasion,937.67
PKR-2-p53_d240_cald_maspin.ndpi,Tumor other invasion,455.4
PKR-2-p53_d240_cald_maspin.ndpi,Tumor other invasion,460.56
PKR-2-p53_d240_cald_maspin.ndpi,Tumor other invasion,4235.7
PKR-2-p53_d240_cald_maspin.ndpi,Tumor other invasion,5547.4
PKR-2-p53_d240_cald_maspin.ndpi,Tumor other invasion,1552.1
PKR-2-p53_d240_cald_maspin.ndpi,Tumor other invasion,4093.4
PKR-2-p53_d240_cald_maspin.ndpi,Tumor other invasion,806.35
PKR-2-p53_d240_cald_maspin.ndpi,Tumor other invasion,1357.2
PKR-2-p53_d240_cald_maspin.ndpi,Tumor other invasion,6955.3
PKR-2-p53_d240_cald_maspin.ndpi,Tumor stromal invasion,3056.8
PKR-2-p53_d240_cald_maspin.ndpi,Tumor stromal invasion,1888.2
PKR-2-p53_d240_cald_maspin.ndpi,Tumor stromal invasion,5761.7
PKR-2-p53_d240_cald_maspin.ndpi,Tumor stromal invasion,11331.1
PKR-2-p53_d240_cald_maspin.ndpi,Tumor stromal invasion,1888.2
PKR-2-p53_d240_cald_maspin.ndpi,Tumor stromal invasion,1927.3
PKR-2-p53_d240_cald_maspin.ndpi,Tumor stromal invasion,6073.3
PKR-2-p53_d240_cald_maspin.ndpi,Tumor stromal invasion,7584.9
PKR-2-p53_d240_cald_maspin.ndpi,Tumor stromal invasion,7372.4
PKR-2-p53_d240_cald_maspin.ndpi,Tumor stromal invasion,30444.5
PKR-2-p53_d240_cald_maspin.ndpi,Tumor stromal invasion,19369.8
PKR-2-p53_d240_cald_maspin.ndpi,Tumor stromal invasion,3376.7
PKR-2-p53_d240_cald_maspin.ndpi,Tumor stromal invasion,1870.3
PKR-2-p53_d240_cald_maspin.ndpi,Tumor stromal invasion,4521
PKR-2-p53_d240_cald_maspin.ndpi,Tumor stromal invasion,19613.1
PKR-2-p53_d240_cald_maspin.ndpi,Tumor stromal invasion,1642
PKR-2-p53_d240_cald_maspin.ndpi,Tumor stromal invasion,1967.4
PKR-2-p53_d240_cald_maspin.ndpi,Tumor stromal invasion,3838.3
PKR-2-p53_d240_cald_maspin.ndpi,Tumor stromal invasion,14313.9
PKR-2-p53_d240_cald_maspin.ndpi,Tumor stromal invasion,4619
PKR-2-p53_d240_cald_maspin.ndpi,Tumor stromal invasion,5811.7
PKR-2-p53_d240_cald_maspin.ndpi,Tumor stromal invasion,1556.6
PKR-2-p53_d240_cald_maspin.ndpi,Tumor stromal invasion,6472.1
PKR-2-p53_d240_cald_maspin.ndpi,Tumor stromal invasion,8388.8
PKR-2-p53_d240_cald_maspin.ndpi,Tumor stromal invasion,4892.1
PKR-2-p53_d240_cald_maspin.ndpi,Tumor stromal invasion,836.1
PKR-2-p53_d240_cald_maspin.ndpi,Tumor stromal invasion,4071
PKR-2-p53_d240_cald_maspin.ndpi,Tumor stromal invasion,962.68
PKR-2-p53_d240_cald_maspin.ndpi,Tumor stromal invasion,3098.2
PKR-2-p53_d240_cald_maspin.ndpi,Tumor other invasion,1914.8
PKR-2-p53_d240_cald_maspin.ndpi,Tumor other invasion,13393.6
PKR-2-p53_d240_cald_maspin.ndpi,Tumor other invasion,715.78
PKR-2-p53_d240_cald_maspin.ndpi,Tumor other invasion,2411
PKR-2-p53_d240_cald_maspin.ndpi,Tumor other invasion,3314.9
PKR-2-p53_d240_cald_maspin.ndpi,Tumor stromal invasion,2779
PKR-2-p53_d240_cald_maspin.ndpi,Tumor stromal invasion,4899.1
PKR-2-p53_d240_cald_maspin.ndpi,Tumor stromal invasion,4133.5
PKR-2-p53_d240_cald_maspin.ndpi,Tumor stromal invasion,5211.5
PKR-2-p53_d240_cald_maspin.ndpi,Tumor stromal invasion,2341.1
PKR-2-p53_d240_cald_maspin.ndpi,Tumor stromal invasion,2341.1
PKR-2-p53_d240_cald_maspin.ndpi,Tumor stromal invasion,1409
PKR-2-p53_d240_cald_maspin.ndpi,Tumor stromal invasion,4066.2
PKR-2-p53_d240_cald_maspin.ndpi,Tumor stromal invasion,1775.2
PKR-2-p53_d240_cald_maspin.ndpi,Tumor other invasion,32378
PKR-2-p53_d240_cald_maspin.ndpi,Tumor other invasion,1968.4
PKR-2-p53_d240_cald_maspin.ndpi,Tumor other invasion,57900.7
PKR-2-p53_d240_cald_maspin.ndpi,Tumor stromal invasion,4489.1
PKR-2-p53_d240_cald_maspin.ndpi,Tumor stromal invasion,2222.7
PKR-2-p53_d240_cald_maspin.ndpi,Tumor stromal invasion,6859.9
PKR-2-p53_d240_cald_maspin.ndpi,Tumor stromal invasion,2748.8
PKR-2-p53_d240_cald_maspin.ndpi,Tumor stromal invasion,933.04
PKR-2-p53_d240_cald_maspin.ndpi,Tumor stromal invasion,432.05
PKR-2-p53_d240_cald_maspin.ndpi,Tumor stromal invasion,10798.5
PKR-2-p53_d240_cald_maspin.ndpi,Tumor stromal invasion,2273.3
PKR-2-p53_d240_cald_maspin.ndpi,Tumor stromal invasion,4785.9
PKR-2-p53_d240_cald_maspin.ndpi,Tumor stromal invasion,2991.7
PKR-2-p53_d240_cald_maspin.ndpi,Tumor stromal invasion,19936.7
PKR-2-p53_d240_cald_maspin.ndpi,Tumor stromal invasion,1140.8
PKR-2-p53_d240_cald_maspin.ndpi,Tumor lobular acinar invasion,20694.6
PKR-2-p53_d240_cald_maspin.ndpi,Tumor lobular acinar invasion,2583.8
PKR-2-p53_d240_cald_maspin.ndpi,Tumor lobular acinar invasion,6832.3
PKR-2-p53_d240_cald_maspin.ndpi,Tumor lobular acinar invasion,11119.6
PKR-2-p53_d240_cald_maspin.ndpi,Tumor lobular acinar invasion,5674.9
PKR-2-p53_d240_cald_maspin.ndpi,Tumor lobular acinar invasion,5276.7
PKR-2-p53_d240_cald_maspin.ndpi,Tumor lobular acinar invasion,4771.2
PKR-2-p53_d240_cald_maspin.ndpi,Tumor lobular acinar invasion,3379.5
PKR-2-p53_d240_cald_maspin.ndpi,Tumor lobular acinar invasion,8086.9
PKR-2-p53_d240_cald_maspin.ndpi,Tumor lobular acinar invasion,1167.2
PKR-2-p53_d240_cald_maspin.ndpi,Tumor lobular acinar invasion,1241
PKR-2-p53_d240_cald_maspin.ndpi,Tumor lobular acinar invasion,9236.3
PKR-2-p53_d240_cald_maspin.ndpi,Tumor lobular acinar invasion,2802.7
PKR-2-p53_d240_cald_maspin.ndpi,Tumor lobular acinar invasion,6397.5
PKR-2-p53_d240_cald_maspin.ndpi,Tumor lobular acinar invasion,18839.1
PKR-2-p53_d240_cald_maspin.ndpi,Tumor lobular acinar invasion,7941.4
PKR-2-p53_d240_cald_maspin.ndpi,Tumor lobular acinar invasion,14699
PKR-2-p53_d240_cald_maspin.ndpi,Tumor lobular acinar invasion,17160.4
PKR-2-p53_d240_cald_maspin.ndpi,Tumor lobular acinar invasion,24694.7
PKR-2-p53_d240_cald_maspin.ndpi,Tumor lobular acinar invasion,2259.8
PKR-2-p53_d240_cald_maspin.ndpi,Tumor lobular acinar invasion,1116.4
PKR-2-p53_d240_cald_maspin.ndpi,Tumor lobular acinar invasion,33175.9
PKR-2-p53_d240_cald_maspin.ndpi,Tumor stromal invasion,1830.9
PKR-2-p53_d240_cald_maspin.ndpi,Tumor stromal invasion,6678.1
PKR-2-p53_d240_cald_maspin.ndpi,Tumor stromal invasion,2195.3
PKR-2-p53_d240_cald_maspin.ndpi,Tumor stromal invasion,2660.6
PKR-2-p53_d240_cald_maspin.ndpi,Tumor stromal invasion,829.57
PKR-2-p53_d240_cald_maspin.ndpi,Tumor stromal invasion,9214.1
PKR-2-p53_d240_cald_maspin.ndpi,Tumor stromal invasion,4895.6
PKR-2-p53_d240_cald_maspin.ndpi,Tumor stromal invasion,1123
PKR-2-p53_d240_cald_maspin.ndpi,Tumor stromal invasion,1123
PKR-2-p53_d240_cald_maspin.ndpi,Tumor stromal invasion,4017.5
PKR-2-p53_d240_cald_maspin.ndpi,Tumor stromal invasion,14006.3
PKR-2-p53_d240_cald_maspin.ndpi,Tumor stromal invasion,9763.1
PKR-2-p53_d240_cald_maspin.ndpi,Tumor stromal invasion,1561.3
PKR-2-p53_d240_cald_maspin.ndpi,Tumor stromal invasion,21765.4
PKR-2-p53_d240_cald_maspin.ndpi,Tumor stromal invasion,6371.8
PKR-2-p53_d240_cald_maspin.ndpi,Tumor stromal invasion,10149.1
PKR-2-p53_d240_cald_maspin.ndpi,Tumor stromal invasion,2366
PKR-2-p53_d240_cald_maspin.ndpi,Tumor stromal invasion,1187.2
PKR-2-p53_d240_cald_maspin.ndpi,Tumor stromal invasion,787.37
PKR-2-p53_d240_cald_maspin.ndpi,Tumor stromal invasion,5258.9
PKR-2-p53_d240_cald_maspin.ndpi,Tumor stromal invasion,4428.9
PKR-2-p53_d240_cald_maspin.ndpi,Tumor stromal invasion,991.58
PKR-2-p53_d240_cald_maspin.ndpi,Tumor stromal invasion,193.29
PKR-2-p53_d240_cald_maspin.ndpi,Tumor stromal invasion,129.34
PKR-2-p53_d240_cald_maspin.ndpi,Tumor stromal invasion,3570.4
PKR-2-p53_d240_cald_maspin.ndpi,Tumor stromal invasion,14087.5
PKR-2-p53_d240_cald_maspin.ndpi,Tumor stromal invasion,5647.1
PKR-2-p53_d240_cald_maspin.ndpi,Tumor stromal invasion,2247.7
PKR-2-p53_d240_cald_maspin.ndpi,Tumor lobular acinar invasion,4383.3
PKR-2-p53_d240_cald_maspin.ndpi,Tumor lobular acinar invasion,1638.2
PKR-2-p53_d240_cald_maspin.ndpi,Tumor lobular acinar invasion,1638.2
PKR-2-p53_d240_cald_maspin.ndpi,Tumor lobular acinar invasion,10899.8
PKR-2-p53_d240_cald_maspin.ndpi,Tumor lobular acinar invasion,5088
PKR-2-p53_d240_cald_maspin.ndpi,Tumor lobular acinar invasion,33338.5
PKR-2-p53_d240_cald_maspin.ndpi,Tumor lobular acinar invasion,2759
PKR-2-p53_d240_cald_maspin.ndpi,Tumor lobular acinar invasion,3405.4
PKR-2-p53_d240_cald_maspin.ndpi,Tumor lobular acinar invasion,645.11
PKR-2-p53_d240_cald_maspin.ndpi,Tumor lobular acinar invasion,16477.6
PKR-2-p53_d240_cald_maspin.ndpi,Tumor stromal invasion,32555.9
PKR-2-p53_d240_cald_maspin.ndpi,Tumor stromal invasion,12510.6
PKR-2-p53_d240_cald_maspin.ndpi,Tumor stromal invasion,2441.7
PKR-2-p53_d240_cald_maspin.ndpi,Tumor stromal invasion,7026.2
PKR-2-p53_d240_cald_maspin.ndpi,Tumor stromal invasion,2170.5
PKR-2-p53_d240_cald_maspin.ndpi,Tumor stromal invasion,7971.8
PKR-2-p53_d240_cald_maspin.ndpi,Tumor stromal invasion,2038.5
PKR-2-p53_d240_cald_maspin.ndpi,Tumor stromal invasion,15689.1
PKR-2-p53_d240_cald_maspin.ndpi,Tumor stromal invasion,16850.9
PKR-2-p53_d240_cald_maspin.ndpi,Tumor stromal invasion,69978.3
PKR-2-p53_d240_cald_maspin.ndpi,Tumor stromal invasion,6382.2
PKR-2-p53_d240_cald_maspin.ndpi,Tumor lobular acinar invasion,5979.9
PKR-2-p53_d240_cald_maspin.ndpi,Tumor lobular acinar invasion,19199.9
PKR-2-p53_d240_cald_maspin.ndpi,Tumor lobular acinar invasion,1428.2
PKR-2-p53_d240_cald_maspin.ndpi,Tumor lobular acinar invasion,1428.2
PKR-2-p53_d240_cald_maspin.ndpi,Tumor lobular acinar invasion,1428.2
PKR-2-p53_d240_cald_maspin.ndpi,Tumor lobular acinar invasion,82981.6
PKR-2-p53_d240_cald_maspin.ndpi,Tumor lobular acinar invasion,22855.6
PKR-2-p53_d240_cald_maspin.ndpi,Tumor lobular acinar invasion,76269.2
PKR-2-p53_d240_cald_maspin.ndpi,Tumor stromal invasion,13964.5
PKR-2-p53_d240_cald_maspin.ndpi,Tumor stromal invasion,7277.9
PKR-2-p53_d240_cald_maspin.ndpi,Tumor stromal invasion,1140.8
PKR-2-p53_d240_cald_maspin.ndpi,Tumor stromal invasion,8385.1
PKR-2-p53_d240_cald_maspin.ndpi,Tumor stromal invasion,47872.8
PKR-2-p53_d240_cald_maspin.ndpi,Tumor stromal invasion,1987.5
PKR-2-p53_d240_cald_maspin.ndpi,Tumor stromal invasion,916.04
PKR-2-p53_d240_cald_maspin.ndpi,Tumor stromal invasion,13305.2
PKR-2-p53_d240_cald_maspin.ndpi,Tumor stromal invasion,4913.6
PKR-2-p53_d240_cald_maspin.ndpi,Tumor stromal invasion,2394.4
PKR-2-p53_d240_cald_maspin.ndpi,Tumor stromal invasion,1713
PKR-2-p53_d240_cald_maspin.ndpi,Tumor stromal invasion,1411.4
PKR-2-p53_d240_cald_maspin.ndpi,Tumor lobular acinar invasion,25546.9
PKR-2-p53_d240_cald_maspin.ndpi,Tumor lobular acinar invasion,3059
PKR-2-p53_d240_cald_maspin.ndpi,Tumor lobular acinar invasion,3107.7
PKR-2-p53_d240_cald_maspin.ndpi,Tumor lobular acinar invasion,2146.3
PKR-2-p53_d240_cald_maspin.ndpi,Tumor stromal invasion,2572.6
PKR-2-p53_d240_cald_maspin.ndpi,Tumor stromal invasion,10064.3
PKR-2-p53_d240_cald_maspin.ndpi,Tumor stromal invasion,4521.9
PKR-2-p53_d240_cald_maspin.ndpi,Tumor stromal invasion,1884.9
PKR-2-p53_d240_cald_maspin.ndpi,Tumor stromal invasion,12058.9
PKR-2-p53_d240_cald_maspin.ndpi,Tumor stromal invasion,2567
PKR-2-p53_d240_cald_maspin.ndpi,Tumor stromal invasion,6325
PKR-2-p53_d240_cald_maspin.ndpi,Tumor stromal invasion,6612
PKR-2-p53_d240_cald_maspin.ndpi,Tumor stromal invasion,847.13
PKR-2-p53_d240_cald_maspin.ndpi,Tumor stromal invasion,6124.2
PKR-2-p53_d240_cald_maspin.ndpi,Tumor stromal invasion,3802
PKR-2-p53_d240_cald_maspin.ndpi,Tumor stromal invasion,13363.6
PKR-2-p53_d240_cald_maspin.ndpi,Tumor stromal invasion,2706.4
PKR-2-p53_d240_cald_maspin.ndpi,Tumor stromal invasion,1219.9
PKR-2-p53_d240_cald_maspin.ndpi,Tumor stromal invasion,699.81
PKR-2-p53_d240_cald_maspin.ndpi,Tumor stromal invasion,1555.3
PKR-2-p53_d240_cald_maspin.ndpi,Tumor stromal invasion,10732.8
PKR-2-p53_d240_cald_maspin.ndpi,Tumor stromal invasion,2708.9
PKR-2-p53_d240_cald_maspin.ndpi,Tumor stromal invasion,4639
PKR-2-p53_d240_cald_maspin.ndpi,Tumor stromal invasion,1610.8
PKR-2-p53_d240_cald_maspin.ndpi,Tumor stromal invasion,694.34
PKR-2-p53_d240_cald_maspin.ndpi,Tumor stromal invasion,1619.7
PKR-2-p53_d240_cald_maspin.ndpi,Tumor lobular acinar invasion,1736.8
PKR-2-p53_d240_cald_maspin.ndpi,Tumor stromal invasion,1324.8
PKR-2-p53_d240_cald_maspin.ndpi,Tumor stromal invasion,7509.8
PKR-2-p53_d240_cald_maspin.ndpi,Tumor stromal invasion,6391.8
PKR-2-p53_d240_cald_maspin.ndpi,Tumor stromal invasion,3170.1
PKR-2-p53_d240_cald_maspin.ndpi,Tumor other invasion,3829.5
PKR-2-p53_d240_cald_maspin.ndpi,Tumor stromal invasion,10374.9
PKR-2-p53_d240_cald_maspin.ndpi,Tumor stromal invasion,10635.5
PKR-2-p53_d240_cald_maspin.ndpi,Tumor lobular acinar invasion,12855.1
PKR-2-p53_d240_cald_maspin.ndpi,Tumor lobular acinar invasion,22298.6
PKR-2-p53_d240_cald_maspin.ndpi,Tumor lobular acinar invasion,3885
PKR-2-p53_d240_cald_maspin.ndpi,Tumor stromal invasion,21962.1
PKR-2-p53_d240_cald_maspin.ndpi,Tumor stromal invasion,9394.8
PKR-2-p53_d240_cald_maspin.ndpi,Tumor stromal invasion,27149.2
PKR-2-p53_d240_cald_maspin.ndpi,Tumor stromal invasion,2112.9
PKR-2-p53_d240_cald_maspin.ndpi,Tumor stromal invasion,2912.9
PKR-2-p53_d240_cald_maspin.ndpi,Tumor stromal invasion,836.1
PKR-2-p53_d240_cald_maspin.ndpi,Tumor stromal invasion,836.1
PKR-2-p53_d240_cald_maspin.ndpi,Tumor stromal invasion,836.1
PKR-2-p53_d240_cald_maspin.ndpi,Tumor stromal invasion,836.1
PKR-2-p53_d240_cald_maspin.ndpi,Tumor stromal invasion,836.1
PKR-2-p53_d240_cald_maspin.ndpi,Tumor stromal invasion,2156.3
PKR-2-p53_d240_cald_maspin.ndpi,Tumor stromal invasion,836.1
PKR-2-p53_d240_cald_maspin.ndpi,Tumor stromal invasion,1631.4
PKR-2-p53_d240_cald_maspin.ndpi,Tumor stromal invasion,4780.4
PKR-2-p53_d240_cald_maspin.ndpi,Tumor stromal invasion,3528.1
PKR-2-p53_d240_cald_maspin.ndpi,Tumor stromal invasion,836.1
PKR-2-p53_d240_cald_maspin.ndpi,Tumor stromal invasion,2490.3
PKR-2-p53_d240_cald_maspin.ndpi,Tumor lobular acinar invasion,9892.6
PKR-2-p53_d240_cald_maspin.ndpi,Tumor lobular acinar invasion,3597.6
PKR-2-p53_d240_cald_maspin.ndpi,Tumor lobular acinar invasion,229.61
PKR-2-p53_d240_cald_maspin.ndpi,Tumor lobular acinar invasion,54432.8
PKR-2-p53_d240_cald_maspin.ndpi,Tumor lobular acinar invasion,3034.5
PKR-2-p53_d240_cald_maspin.ndpi,Tumor lobular acinar invasion,3822.9
PKR-2-p53_d240_cald_maspin.ndpi,Tumor stromal invasion,7534.5
PKR-2-p53_d240_cald_maspin.ndpi,Tumor stromal invasion,10166.2
PKR-2-p53_d240_cald_maspin.ndpi,Tumor stromal invasion,11256
PKR-2-p53_d240_cald_maspin.ndpi,Tumor stromal invasion,4839.3
PKR-2-p53_d240_cald_maspin.ndpi,Tumor stromal invasion,3802.8
PKR-2-p53_d240_cald_maspin.ndpi,Tumor stromal invasion,2497.7
PKR-2-p53_d240_cald_maspin.ndpi,Tumor stromal invasion,5634.5
PKR-2-p53_d240_cald_maspin.ndpi,Tumor stromal invasion,1538.1
PKR-2-p53_d240_cald_maspin.ndpi,Tumor stromal invasion,1741.9
PKR-2-p53_d240_cald_maspin.ndpi,Tumor stromal invasion,645.11
PKR-2-p53_d240_cald_maspin.ndpi,Tumor lobular acinar invasion,132242.8
PKR-2-p53_d240_cald_maspin.ndpi,Tumor lobular acinar invasion,266848
PKR-2-p53_d240_cald_maspin.ndpi,Tumor lobular acinar invasion,30206.1
PKR-2-p53_d240_cald_maspin.ndpi,Tumor stromal invasion,109541
PKR-2-p53_d240_cald_maspin.ndpi,Tumor stromal invasion,4909.2
PKR-2-p53_d240_cald_maspin.ndpi,Tumor stromal invasion,29643.8
PKR-2-p53_d240_cald_maspin.ndpi,Tumor stromal invasion,33532.1
PKR-2-p53_d240_cald_maspin.ndpi,Tumor stromal invasion,99560.5
PKR-2-p53_d240_cald_maspin.ndpi,Tumor stromal invasion,1385.4
PKR-2-p53_d240_cald_maspin.ndpi,Tumor stromal invasion,136091
PKR-2-p53_d240_cald_maspin.ndpi,Tumor stromal invasion,10760.9
PKR-2-p53_d240_cald_maspin.ndpi,Tumor lobular acinar invasion,17809.7
PKR-2-p53_d240_cald_maspin.ndpi,Tumor stromal invasion,7309.7
PKR-2-p53_d240_cald_maspin.ndpi,Tumor stromal invasion,9567.2
PKR-2-p53_d240_cald_maspin.ndpi,Tumor stromal invasion,8410.9
PKR-2-p53_d240_cald_maspin.ndpi,Tumor stromal invasion,27099.1
PKR-2-p53_d240_cald_maspin.ndpi,Tumor stromal invasion,14541.9
PKR-2-p53_d240_cald_maspin.ndpi,Tumor stromal invasion,12069.4
PKR-2-p53_d240_cald_maspin.ndpi,Tumor stromal invasion,3001.7
PKR-2-p53_d240_cald_maspin.ndpi,Tumor stromal invasion,1968.4
PKR-2-p53_d240_cald_maspin.ndpi,Tumor stromal invasion,1968.4
PKR-2-p53_d240_cald_maspin.ndpi,Tumor stromal invasion,18255.8
PKR-2-p53_d240_cald_maspin.ndpi,Tumor stromal invasion,40338.7
PKR-2-p53_d240_cald_maspin.ndpi,Tumor stromal invasion,1968.4
PKR-2-p53_d240_cald_maspin.ndpi,Tumor stromal invasion,1907.4
PKR-2-p53_d240_cald_maspin.ndpi,Tumor stromal invasion,631.25
PKR-2-p53_d240_cald_maspin.ndpi,Tumor stromal invasion,1528.2
PKR-2-p53_d240_cald_maspin.ndpi,Tumor stromal invasion,42710.5
PKR-2-p53_d240_cald_maspin.ndpi,Tumor stromal invasion,7964.4
PKR-2-p53_d240_cald_maspin.ndpi,Tumor stromal invasion,3930.1
PKR-2-p53_d240_cald_maspin.ndpi,Tumor stromal invasion,22591.5
PKR-2-p53_d240_cald_maspin.ndpi,Tumor stromal invasion,3491
PKR-2-p53_d240_cald_maspin.ndpi,Tumor stromal invasion,2684.7
PKR-2-p53_d240_cald_maspin.ndpi,Tumor stromal invasion,2985.2
PKR-2-p53_d240_cald_maspin.ndpi,Tumor stromal invasion,6492.5
PKR-2-p53_d240_cald_maspin.ndpi,Tumor stromal invasion,4691.7
PKR-2-p53_d240_cald_maspin.ndpi,Tumor stromal invasion,2248.5
PKR-2-p53_d240_cald_maspin.ndpi,Tumor stromal invasion,2248.5
PKR-2-p53_d240_cald_maspin.ndpi,Tumor stromal invasion,11371.4
PKR-2-p53_d240_cald_maspin.ndpi,Tumor stromal invasion,3484.5
PKR-2-p53_d240_cald_maspin.ndpi,Tumor stromal invasion,4881.6
PKR-2-p53_d240_cald_maspin.ndpi,Tumor stromal invasion,5850
PKR-2-p53_d240_cald_maspin.ndpi,Tumor stromal invasion,9573.2
PKR-2-p53_d240_cald_maspin.ndpi,Tumor stromal invasion,5079.4
PKR-2-p53_d240_cald_maspin.ndpi,Tumor stromal invasion,6012.7
PKR-2-p53_d240_cald_maspin.ndpi,Tumor stromal invasion,42420.6
PKR-2-p53_d240_cald_maspin.ndpi,Tumor stromal invasion,7189.6
PKR-2-p53_d240_cald_maspin.ndpi,Tumor stromal invasion,13020.4
PKR-2-p53_d240_cald_maspin.ndpi,Tumor stromal invasion,2586.8
PKR-2-p53_d240_cald_maspin.ndpi,Tumor stromal invasion,19635.5
PKR-2-p53_d240_cald_maspin.ndpi,Tumor lobular acinar invasion,114591.6
PKR-2-p53_d240_cald_maspin.ndpi,Tumor lobular acinar invasion,62612.5
PKR-2-p53_d240_cald_maspin.ndpi,Tumor lobular acinar invasion,211802.6
PKR-2-p53_d240_cald_maspin.ndpi,Tumor lobular acinar invasion,40237.4
PKR-2-p53_d240_cald_maspin.ndpi,Tumor lobular acinar invasion,13358.8
PKR-2-p53_d240_cald_maspin.ndpi,Tumor lobular acinar invasion,6030.8
PKR-2-p53_d240_cald_maspin.ndpi,Tumor stromal invasion,7443.1
PKR-2-p53_d240_cald_maspin.ndpi,Tumor stromal invasion,6250.7
PKR-2-p53_d240_cald_maspin.ndpi,Tumor stromal invasion,4458.7
PKR-2-p53_d240_cald_maspin.ndpi,Tumor stromal invasion,13503.9
PKR-2-p53_d240_cald_maspin.ndpi,Tumor stromal invasion,2279.2
PKR-2-p53_d240_cald_maspin.ndpi,Tumor stromal invasion,2603.9
PKR-2-p53_d240_cald_maspin.ndpi,Tumor lobular acinar invasion,38028
PKR-2-p53_d240_cald_maspin.ndpi,Tumor lobular acinar invasion,14867.9
PKR-2-p53_d240_cald_maspin.ndpi,Tumor stromal invasion,7123.8
PKR-2-p53_d240_cald_maspin.ndpi,Tumor stromal invasion,904.85
PKR-2-p53_d240_cald_maspin.ndpi,Tumor stromal invasion,904.85
PKR-2-p53_d240_cald_maspin.ndpi,Tumor stromal invasion,2033.8
PKR-2-p53_d240_cald_maspin.ndpi,Tumor stromal invasion,4251.3
PKR-2-p53_d240_cald_maspin.ndpi,Tumor stromal invasion,1442.8
PKR-2-p53_d240_cald_maspin.ndpi,Tumor stromal invasion,904.85
PKR-2-p53_d240_cald_maspin.ndpi,Tumor stromal invasion,11861.9
PKR-2-p53_d240_cald_maspin.ndpi,Tumor stromal invasion,12000
PKR-2-p53_d240_cald_maspin.ndpi,Tumor stromal invasion,3202.6
PKR-2-p53_d240_cald_maspin.ndpi,Tumor stromal invasion,1893.1
PKR-2-p53_d240_cald_maspin.ndpi,Tumor stromal invasion,9895.5
PKR-2-p53_d240_cald_maspin.ndpi,Tumor lobular acinar invasion,3151.4
PKR-2-p53_d240_cald_maspin.ndpi,Tumor lobular acinar invasion,4470.8
PKR-2-p53_d240_cald_maspin.ndpi,Tumor lobular acinar invasion,3656.8
PKR-2-p53_d240_cald_maspin.ndpi,Tumor lobular acinar invasion,15558.4
PKR-2-p53_d240_cald_maspin.ndpi,Tumor lobular acinar invasion,1397.2
PKR-2-p53_d240_cald_maspin.ndpi,Tumor lobular acinar invasion,1397.2
PKR-2-p53_d240_cald_maspin.ndpi,Tumor lobular acinar invasion,11183.5
PKR-2-p53_d240_cald_maspin.ndpi,Tumor lobular acinar invasion,3088.2
PKR-2-p53_d240_cald_maspin.ndpi,Tumor lobular acinar invasion,4986.8
PKR-2-p53_d240_cald_maspin.ndpi,Tumor lobular acinar invasion,9992.5
PKR-2-p53_d240_cald_maspin.ndpi,Tumor lobular acinar invasion,17848.8
PKR-2-p53_d240_cald_maspin.ndpi,Tumor lobular acinar invasion,10792.5
PKR-2-p53_d240_cald_maspin.ndpi,Tumor lobular acinar invasion,7447.9
PKR-2-p53_d240_cald_maspin.ndpi,Tumor lobular acinar invasion,17333.3
PKR-2-p53_d240_cald_maspin.ndpi,Tumor lobular acinar invasion,4173.4
PKR-2-p53_d240_cald_maspin.ndpi,Tumor lobular acinar invasion,2547.4
PKR-2-p53_d240_cald_maspin.ndpi,Tumor lobular acinar invasion,1117.6
PKR-2-p53_d240_cald_maspin.ndpi,Tumor stromal invasion,9599
PKR-2-p53_d240_cald_maspin.ndpi,Tumor lobular acinar invasion,2722.1
PKR-2-p53_d240_cald_maspin.ndpi,Tumor lobular acinar invasion,226791
PKR-2-p53_d240_cald_maspin.ndpi,Tumor stromal invasion,3592.8
PKR-2-p53_d240_cald_maspin.ndpi,Tumor stromal invasion,3572.9
PKR-2-p53_d240_cald_maspin.ndpi,Tumor stromal invasion,884.48
PKR-2-p53_d240_cald_maspin.ndpi,Tumor stromal invasion,914.86
PKR-2-p53_d240_cald_maspin.ndpi,Tumor stromal invasion,96655.3
PKR-2-p53_d240_cald_maspin.ndpi,Tumor stromal invasion,5559.1
PKR-2-p53_d240_cald_maspin.ndpi,Tumor stromal invasion,2846.2
PKR-2-p53_d240_cald_maspin.ndpi,Tumor stromal invasion,1534.5
PKR-2-p53_d240_cald_maspin.ndpi,Tumor stromal invasion,3226.8
PKR-2-p53_d240_cald_maspin.ndpi,Tumor stromal invasion,2385.4
PKR-2-p53_d240_cald_maspin.ndpi,Tumor stromal invasion,3292.2
PKR-2-p53_d240_cald_maspin.ndpi,Tumor stromal invasion,3011.6
PKR-2-p53_d240_cald_maspin.ndpi,Tumor stromal invasion,2004
PKR-2-p53_d240_cald_maspin.ndpi,Tumor stromal invasion,1467
PKR-2-p53_d240_cald_maspin.ndpi,Tumor stromal invasion,8695.4
PKR-2-p53_d240_cald_maspin.ndpi,Tumor stromal invasion,694.34
PKR-2-p53_d240_cald_maspin.ndpi,Tumor stromal invasion,4493.9
PKR-2-p53_d240_cald_maspin.ndpi,Tumor stromal invasion,2216.7
PKR-2-p53_d240_cald_maspin.ndpi,Tumor stromal invasion,547.92
PKR-2-p53_d240_cald_maspin.ndpi,Tumor stromal invasion,5434.8
PKR-2-p53_d240_cald_maspin.ndpi,Tumor stromal invasion,1453.5
PKR-2-p53_d240_cald_maspin.ndpi,Tumor stromal invasion,20511
PKR-2-p53_d240_cald_maspin.ndpi,Tumor stromal invasion,24385.5
PKR-2-p53_d240_cald_maspin.ndpi,Tumor stromal invasion,2514.3
PKR-2-p53_d240_cald_maspin.ndpi,Tumor stromal invasion,34977
PKR-2-p53_d240_cald_maspin.ndpi,Tumor stromal invasion,68782.5
PKR-2-p53_d240_cald_maspin.ndpi,Tumor stromal invasion,1888.2
PKR-2-p53_d240_cald_maspin.ndpi,Tumor other invasion,6165
PKR-2-p53_d240_cald_maspin.ndpi,Tumor other invasion,2600.3
PKR-2-p53_d240_cald_maspin.ndpi,Tumor other invasion,3410.1
PKR-2-p53_d240_cald_maspin.ndpi,Tumor stromal invasion,679.31
PKR-2-p53_d240_cald_maspin.ndpi,Tumor stromal invasion,729.42
PKR-2-p53_d240_cald_maspin.ndpi,Tumor stromal invasion,322.21
PKR-2-p53_d240_cald_maspin.ndpi,Tumor stromal invasion,335.23
PKR-2-p53_d240_cald_maspin.ndpi,Tumor stromal invasion,91370.4
PKR-2-p53_d240_cald_maspin.ndpi,Tumor stromal invasion,2808.4
PKR-2-p53_d240_cald_maspin.ndpi,Tumor stromal invasion,2808.4
PKR-2-p53_d240_cald_maspin.ndpi,Tumor stromal invasion,5068.2
PKR-2-p53_d240_cald_maspin.ndpi,Tumor stromal invasion,4051.9
PKR-2-p53_d240_cald_maspin.ndpi,Tumor stromal invasion,22166.9
PKR-2-p53_d240_cald_maspin.ndpi,Tumor stromal invasion,111045.6
PKR-2-p53_d240_cald_maspin.ndpi,Tumor stromal invasion,8517.2
PKR-2-p53_d240_cald_maspin.ndpi,Tumor stromal invasion,1595.1
PKR-2-p53_d240_cald_maspin.ndpi,Tumor stromal invasion,708.44
PKR-2-p53_d240_cald_maspin.ndpi,Tumor lobular acinar invasion,93586.3
PKR-2-p53_d240_cald_maspin.ndpi,Tumor stromal invasion,2921.1
PKR-2-p53_d240_cald_maspin.ndpi,Tumor lobular acinar invasion,940.97
PKR-2-p53_d240_cald_maspin.ndpi,Tumor stromal invasion,887.47
PKR-2-p53_d240_cald_maspin.ndpi,Tumor stromal invasion,5298.5
PKR-2-p53_d240_cald_maspin.ndpi,Tumor stromal invasion,811.3
PKR-2-p53_d240_cald_maspin.ndpi,Tumor stromal invasion,3755.6
PKR-2-p53_d240_cald_maspin.ndpi,Tumor stromal invasion,404.47
PKR-2-p53_d240_cald_maspin.ndpi,Tumor stromal invasion,4191.4
PKR-2-p53_d240_cald_maspin.ndpi,Tumor stromal invasion,4406.2
PKR-2-p53_d240_cald_maspin.ndpi,Tumor stromal invasion,5035.4
PKR-2-p53_d240_cald_maspin.ndpi,Tumor stromal invasion,2874.3
PKR-2-p53_d240_cald_maspin.ndpi,Tumor stromal invasion,4135.6
PKR-2-p53_d240_cald_maspin.ndpi,Tumor stromal invasion,2560.4
PKR-2-p53_d240_cald_maspin.ndpi,Tumor stromal invasion,243279.9
PKR-2-p53_d240_cald_maspin.ndpi,Tumor stromal invasion,8140.3
PKR-2-p53_d240_cald_maspin.ndpi,Tumor stromal invasion,2900.9
PKR-2-p53_d240_cald_maspin.ndpi,Tumor stromal invasion,15949.6
PKR-2-p53_d240_cald_maspin.ndpi,Tumor stromal invasion,5746.7
PKR-2-p53_d240_cald_maspin.ndpi,Tumor stromal invasion,10960
PKR-2-p53_d240_cald_maspin.ndpi,Tumor stromal invasion,7133.3
PKR-2-p53_d240_cald_maspin.ndpi,Tumor lobular acinar invasion,134848.2
PKR-2-p53_d240_cald_maspin.ndpi,Tumor stromal invasion,58247.8
PKR-2-p53_d240_cald_maspin.ndpi,Tumor stromal invasion,1755.3
PKR-2-p53_d240_cald_maspin.ndpi,Tumor stromal invasion,4185.2
PKR-2-p53_d240_cald_maspin.ndpi,Tumor stromal invasion,1712.9
PKR-2-p53_d240_cald_maspin.ndpi,Tumor stromal invasion,1712.9
PKR-2-p53_d240_cald_maspin.ndpi,Tumor stromal invasion,5345.9
PKR-2-p53_d240_cald_maspin.ndpi,Tumor stromal invasion,13177.6
PKR-2-p53_d240_cald_maspin.ndpi,Tumor stromal invasion,4485.4
PKR-2-p53_d240_cald_maspin.ndpi,Tumor stromal invasion,26568
PKR-2-p53_d240_cald_maspin.ndpi,Tumor stromal invasion,5185.3
PKR-2-p53_d240_cald_maspin.ndpi,Tumor stromal invasion,2544.3
PKR-2-p53_d240_cald_maspin.ndpi,Tumor stromal invasion,9210.7
PKR-2-p53_d240_cald_maspin.ndpi,Tumor stromal invasion,2532.3
PKR-2-p53_d240_cald_maspin.ndpi,Tumor stromal invasion,2882.9
PKR-2-p53_d240_cald_maspin.ndpi,Tumor stromal invasion,5877
PKR-2-p53_d240_cald_maspin.ndpi,Tumor stromal invasion,2278.4
PKR-2-p53_d240_cald_maspin.ndpi,Tumor stromal invasion,464.73
PKR-2-p53_d240_cald_maspin.ndpi,Tumor stromal invasion,1713.7
PKR-2-p53_d240_cald_maspin.ndpi,Tumor stromal invasion,4135.6
PKR-2-p53_d240_cald_maspin.ndpi,Tumor stromal invasion,11211
PKR-2-p53_d240_cald_maspin.ndpi,Tumor stromal invasion,2608.2
PKR-2-p53_d240_cald_maspin.ndpi,Tumor stromal invasion,24566.5
PKR-2-p53_d240_cald_maspin.ndpi,Tumor lobular acinar invasion,33071.6
PKR-2-p53_d240_cald_maspin.ndpi,Tumor lobular acinar invasion,2468.1
PKR-2-p53_d240_cald_maspin.ndpi,Tumor lobular acinar invasion,2259.1
PKR-2-p53_d240_cald_maspin.ndpi,Tumor lobular acinar invasion,20880.6
PKR-2-p53_d240_cald_maspin.ndpi,Tumor lobular acinar invasion,2847.9
PKR-2-p53_d240_cald_maspin.ndpi,Tumor lobular acinar invasion,3141.8
PKR-2-p53_d240_cald_maspin.ndpi,Tumor lobular acinar invasion,1908.6
PKR-2-p53_d240_cald_maspin.ndpi,Tumor lobular acinar invasion,9598.3
PKR-2-p53_d240_cald_maspin.ndpi,Tumor lobular acinar invasion,6171.6
PKR-2-p53_d240_cald_maspin.ndpi,Tumor lobular acinar invasion,1876.7
PKR-2-p53_d240_cald_maspin.ndpi,Tumor lobular acinar invasion,2921
PKR-2-p53_d240_cald_maspin.ndpi,Tumor lobular acinar invasion,17553.2
PKR-2-p53_d240_cald_maspin.ndpi,Tumor lobular acinar invasion,5598.5
PKR-2-p53_d240_cald_maspin.ndpi,Tumor lobular acinar invasion,5119.7
PKR-2-p53_d240_cald_maspin.ndpi,Tumor lobular acinar invasion,1857.4
PKR-2-p53_d240_cald_maspin.ndpi,Tumor lobular acinar invasion,991.22
PKR-2-p53_d240_cald_maspin.ndpi,Tumor lobular acinar invasion,14314.1
PKR-2-p53_d240_cald_maspin.ndpi,Tumor lobular acinar invasion,1846.8
PKR-2-p53_d240_cald_maspin.ndpi,Tumor lobular acinar invasion,13832
PKR-2-p53_d240_cald_maspin.ndpi,Tumor lobular acinar invasion,1284.3
PKR-2-p53_d240_cald_maspin.ndpi,Tumor lobular acinar invasion,3176.3
PKR-2-p53_d240_cald_maspin.ndpi,Tumor lobular acinar invasion,1650.4
PKR-2-p53_d240_cald_maspin.ndpi,Tumor lobular acinar invasion,5786
PKR-2-p53_d240_cald_maspin.ndpi,Tumor lobular acinar invasion,5649.2
PKR-2-p53_d240_cald_maspin.ndpi,Tumor stromal invasion,7055.8
PKR-2-p53_d240_cald_maspin.ndpi,Tumor stromal invasion,1481.2
PKR-2-p53_d240_cald_maspin.ndpi,Tumor stromal invasion,1514.2
PKR-2-p53_d240_cald_maspin.ndpi,Tumor stromal invasion,63631.2
PKR-2-p53_d240_cald_maspin.ndpi,Tumor stromal invasion,6730.1
PKR-2-p53_d240_cald_maspin.ndpi,Tumor stromal invasion,8945.8
PKR-2-p53_d240_cald_maspin.ndpi,Tumor stromal invasion,11342
PKR-2-p53_d240_cald_maspin.ndpi,Tumor lobular acinar invasion,24964.9
PKR-2-p53_d240_cald_maspin.ndpi,Tumor lobular acinar invasion,6239.6
PKR-2-p53_d240_cald_maspin.ndpi,Tumor lobular acinar invasion,924.38
PKR-2-p53_d240_cald_maspin.ndpi,Tumor lobular acinar invasion,12591.3
PKR-2-p53_d240_cald_maspin.ndpi,Tumor lobular acinar invasion,21247.3
PKR-2-p53_d240_cald_maspin.ndpi,Tumor lobular acinar invasion,4475.9
PKR-2-p53_d240_cald_maspin.ndpi,Tumor lobular acinar invasion,2907.1
PKR-2-p53_d240_cald_maspin.ndpi,Tumor lobular acinar invasion,4709.1
PKR-2-p53_d240_cald_maspin.ndpi,Tumor lobular acinar invasion,10865.1
PKR-2-p53_d240_cald_maspin.ndpi,Tumor lobular acinar invasion,1319.5
PKR-2-p53_d240_cald_maspin.ndpi,Tumor lobular acinar invasion,46383.3
PKR-2-p53_d240_cald_maspin.ndpi,Tumor lobular acinar invasion,22360
PKR-2-p53_d240_cald_maspin.ndpi,Tumor lobular acinar invasion,4533.5
PKR-2-p53_d240_cald_maspin.ndpi,Tumor lobular acinar invasion,5505
PKR-2-p53_d240_cald_maspin.ndpi,Tumor lobular acinar invasion,1397.2
PKR-2-p53_d240_cald_maspin.ndpi,Tumor lobular acinar invasion,5355.3
PKR-2-p53_d240_cald_maspin.ndpi,Tumor lobular acinar invasion,4039.3
PKR-2-p53_d240_cald_maspin.ndpi,Tumor lobular acinar invasion,25593.6
PKR-2-p53_d240_cald_maspin.ndpi,Tumor lobular acinar invasion,22213.4
PKR-2-p53_d240_cald_maspin.ndpi,Tumor stromal invasion,5137.6
PKR-2-p53_d240_cald_maspin.ndpi,Tumor stromal invasion,1857
PKR-2-p53_d240_cald_maspin.ndpi,Tumor stromal invasion,17936.2
PKR-2-p53_d240_cald_maspin.ndpi,Tumor lobular acinar invasion,11460.5
PKR-2-p53_d240_cald_maspin.ndpi,Tumor lobular acinar invasion,23053.9
PKR-2-p53_d240_cald_maspin.ndpi,Tumor lobular acinar invasion,1972.9
PKR-2-p53_d240_cald_maspin.ndpi,Tumor lobular acinar invasion,2974.4
PKR-2-p53_d240_cald_maspin.ndpi,Tumor lobular acinar invasion,4884.4
PKR-2-p53_d240_cald_maspin.ndpi,Tumor lobular acinar invasion,6397.2
PKR-2-p53_d240_cald_maspin.ndpi,Tumor lobular acinar invasion,8159.9
PKR-2-p53_d240_cald_maspin.ndpi,Tumor lobular acinar invasion,1354.7
PKR-2-p53_d240_cald_maspin.ndpi,Tumor lobular acinar invasion,6353.9
PKR-2-p53_d240_cald_maspin.ndpi,Tumor lobular acinar invasion,3008.1
PKR-2-p53_d240_cald_maspin.ndpi,Tumor lobular acinar invasion,6721.8
PKR-2-p53_d240_cald_maspin.ndpi,Tumor lobular acinar invasion,3622.9
PKR-2-p53_d240_cald_maspin.ndpi,Tumor lobular acinar invasion,6738.8
PKR-2-p53_d240_cald_maspin.ndpi,Tumor other invasion,7062.2
PKR-2-p53_d240_cald_maspin.ndpi,Tumor other invasion,3151.7
PKR-2-p53_d240_cald_maspin.ndpi,Tumor other invasion,2082.6
PKR-2-p53_d240_cald_maspin.ndpi,Tumor other invasion,15730.1
PKR-2-p53_d240_cald_maspin.ndpi,Tumor other invasion,2082.6
PKR-2-p53_d240_cald_maspin.ndpi,Tumor other invasion,3199.2
PKR-2-p53_d240_cald_maspin.ndpi,Tumor lobular acinar invasion,2430.8
PKR-2-p53_d240_cald_maspin.ndpi,Tumor lobular acinar invasion,5792.9
PKR-2-p53_d240_cald_maspin.ndpi,Tumor lobular acinar invasion,11688.1
PKR-2-p53_d240_cald_maspin.ndpi,Tumor lobular acinar invasion,52677.5
PKR-2-p53_d240_cald_maspin.ndpi,Tumor lobular acinar invasion,17518.7
PKR-2-p53_d240_cald_maspin.ndpi,Tumor lobular acinar invasion,4413.6
PKR-2-p53_d240_cald_maspin.ndpi,Tumor lobular acinar invasion,7185.2
PKR-2-p53_d240_cald_maspin.ndpi,Tumor lobular acinar invasion,12240.1
PKR-2-p53_d240_cald_maspin.ndpi,Tumor lobular acinar invasion,3542.9
PKR-2-p53_d240_cald_maspin.ndpi,Tumor lobular acinar invasion,21693.4
PKR-2-p53_d240_cald_maspin.ndpi,Tumor lobular acinar invasion,14748.3
PKR-2-p53_d240_cald_maspin.ndpi,Tumor lobular acinar invasion,792.44
PKR-2-p53_d240_cald_maspin.ndpi,Tumor lobular acinar invasion,13325
PKR-2-p53_d240_cald_maspin.ndpi,Tumor lobular acinar invasion,648.53
PKR-2-p53_d240_cald_maspin.ndpi,Tumor lobular acinar invasion,594.83
PKR-2-p53_d240_cald_maspin.ndpi,Tumor lobular acinar invasion,6086.8
PKR-2-p53_d240_cald_maspin.ndpi,Tumor lobular acinar invasion,478.74
PKR-2-p53_d240_cald_maspin.ndpi,Tumor lobular acinar invasion,3944.1
PKR-2-p53_d240_cald_maspin.ndpi,Tumor lobular acinar invasion,12907.3
PKR-2-p53_d240_cald_maspin.ndpi,Tumor lobular acinar invasion,23222.1
PKR-2-p53_d240_cald_maspin.ndpi,Tumor lobular acinar invasion,1091.6
PKR-2-p53_d240_cald_maspin.ndpi,Tumor lobular acinar invasion,496.35
PKR-2-p53_d240_cald_maspin.ndpi,Tumor lobular acinar invasion,2029.4
PKR-2-p53_d240_cald_maspin.ndpi,Tumor lobular acinar invasion,38039.2
PKR-2-p53_d240_cald_maspin.ndpi,Tumor stromal invasion,14527.9
PKR-2-p53_d240_cald_maspin.ndpi,Tumor stromal invasion,3696.2
PKR-2-p53_d240_cald_maspin.ndpi,Tumor stromal invasion,7717.3
PKR-2-p53_d240_cald_maspin.ndpi,Tumor stromal invasion,29536
PKR-2-p53_d240_cald_maspin.ndpi,Tumor stromal invasion,186887.5
PKR-2-p53_d240_cald_maspin.ndpi,Tumor stromal invasion,6112.3
PKR-2-p53_d240_cald_maspin.ndpi,Tumor stromal invasion,15001
PKR-2-p53_d240_cald_maspin.ndpi,Tumor stromal invasion,11517.7
PKR-2-p53_d240_cald_maspin.ndpi,Tumor stromal invasion,11723.8
PKR-2-p53_d240_cald_maspin.ndpi,Tumor stromal invasion,11073.7
PKR-2-p53_d240_cald_maspin.ndpi,Tumor stromal invasion,23546.5
PKR-2-p53_d240_cald_maspin.ndpi,Tumor stromal invasion,4786.6
PKR-2-p53_d240_cald_maspin.ndpi,Tumor stromal invasion,5359
PKR-2-p53_d240_cald_maspin.ndpi,Tumor stromal invasion,865.38
PKR-2-p53_d240_cald_maspin.ndpi,Tumor stromal invasion,865.38
PKR-2-p53_d240_cald_maspin.ndpi,Tumor stromal invasion,865.38
PKR-2-p53_d240_cald_maspin.ndpi,Tumor stromal invasion,865.38
PKR-2-p53_d240_cald_maspin.ndpi,Tumor stromal invasion,895.09
PKR-2-p53_d240_cald_maspin.ndpi,Tumor stromal invasion,865.38
PKR-2-p53_d240_cald_maspin.ndpi,Tumor stromal invasion,404153.4
PKR-2-p53_d240_cald_maspin.ndpi,Tumor stromal invasion,2820.6
PKR-2-p53_d240_cald_maspin.ndpi,Tumor stromal invasion,5094.7
PKR-2-p53_d240_cald_maspin.ndpi,Tumor stromal invasion,10923.3
PKR-2-p53_d240_cald_maspin.ndpi,Tumor stromal invasion,2170
PKR-2-p53_d240_cald_maspin.ndpi,Tumor stromal invasion,2170
PKR-2-p53_d240_cald_maspin.ndpi,Tumor stromal invasion,2170
PKR-2-p53_d240_cald_maspin.ndpi,Tumor stromal invasion,17531.2
PKR-2-p53_d240_cald_maspin.ndpi,Tumor stromal invasion,11511
PKR-2-p53_d240_cald_maspin.ndpi,Tumor stromal invasion,12403.9
PKR-2-p53_d240_cald_maspin.ndpi,Tumor stromal invasion,5577
PKR-2-p53_d240_cald_maspin.ndpi,Tumor stromal invasion,5182.6
PKR-2-p53_d240_cald_maspin.ndpi,Tumor stromal invasion,1783.8
PKR-2-p53_d240_cald_maspin.ndpi,Tumor stromal invasion,1836.4
PKR-2-p53_d240_cald_maspin.ndpi,Tumor stromal invasion,9426.2
PKR-2-p53_d240_cald_maspin.ndpi,Tumor stromal invasion,13718.7
PKR-2-p53_d240_cald_maspin.ndpi,Tumor stromal invasion,2666.7
PKR-2-p53_d240_cald_maspin.ndpi,Tumor stromal invasion,79366.2
PKR-2-p53_d240_cald_maspin.ndpi,Tumor stromal invasion,1638.2
PKR-2-p53_d240_cald_maspin.ndpi,Tumor stromal invasion,1687.1
PKR-2-p53_d240_cald_maspin.ndpi,Tumor stromal invasion,5275.1
PKR-2-p53_d240_cald_maspin.ndpi,Tumor lobular acinar invasion,4320.5
PKR-2-p53_d240_cald_maspin.ndpi,Tumor lobular acinar invasion,3820.8
PKR-2-p53_d240_cald_maspin.ndpi,Tumor lobular acinar invasion,1072.1
PKR-2-p53_d240_cald_maspin.ndpi,Tumor lobular acinar invasion,4145.6
PKR-2-p53_d240_cald_maspin.ndpi,Tumor lobular acinar invasion,2366.6
PKR-2-p53_d240_cald_maspin.ndpi,Tumor lobular acinar invasion,786.02
PKR-2-p53_d240_cald_maspin.ndpi,Tumor stromal invasion,5175.2
PKR-2-p53_d240_cald_maspin.ndpi,Tumor stromal invasion,4529.8
PKR-2-p53_d240_cald_maspin.ndpi,Tumor stromal invasion,4529.8
PKR-2-p53_d240_cald_maspin.ndpi,Tumor stromal invasion,13879.4
PKR-2-p53_d240_cald_maspin.ndpi,Tumor stromal invasion,1997.3
PKR-2-p53_d240_cald_maspin.ndpi,Tumor stromal invasion,13629
PKR-2-p53_d240_cald_maspin.ndpi,Tumor stromal invasion,11658
PKR-2-p53_d240_cald_maspin.ndpi,Tumor stromal invasion,1997.3
PKR-2-p53_d240_cald_maspin.ndpi,Tumor stromal invasion,4928.7
PKR-2-p53_d240_cald_maspin.ndpi,Tumor stromal invasion,2384.4
PKR-2-p53_d240_cald_maspin.ndpi,Tumor stromal invasion,2459.6
PKR-2-p53_d240_cald_maspin.ndpi,Tumor stromal invasion,6276.6
PKR-2-p53_d240_cald_maspin.ndpi,Tumor stromal invasion,2515.4
PKR-2-p53_d240_cald_maspin.ndpi,Tumor stromal invasion,14900.3
PKR-2-p53_d240_cald_maspin.ndpi,Tumor stromal invasion,1428.2
PKR-2-p53_d240_cald_maspin.ndpi,Tumor stromal invasion,4470.2
PKR-2-p53_d240_cald_maspin.ndpi,Tumor other invasion,16477.8
PKR-2-p53_d240_cald_maspin.ndpi,Tumor other invasion,1601.9
PKR-2-p53_d240_cald_maspin.ndpi,Tumor other invasion,6035.8
PKR-2-p53_d240_cald_maspin.ndpi,Tumor other invasion,6898.9
PKR-2-p53_d240_cald_maspin.ndpi,Tumor other invasion,4406.8
PKR-2-p53_d240_cald_maspin.ndpi,Tumor other invasion,52117.2
PKR-2-p53_d240_cald_maspin.ndpi,Tumor other invasion,11542.8
PKR-2-p53_d240_cald_maspin.ndpi,Tumor other invasion,2917.9
PKR-2-p53_d240_cald_maspin.ndpi,Tumor other invasion,27519.4
PKR-2-p53_d240_cald_maspin.ndpi,Tumor other invasion,8566.1
PKR-2-p53_d240_cald_maspin.ndpi,Tumor other invasion,2917.9
PKR-2-p53_d240_cald_maspin.ndpi,Tumor other invasion,2996.6
PKR-2-p53_d240_cald_maspin.ndpi,Tumor other invasion,2917.9
PKR-2-p53_d240_cald_maspin.ndpi,Tumor other invasion,11687.6
PKR-2-p53_d240_cald_maspin.ndpi,Tumor other invasion,9907.3
PKR-2-p53_d240_cald_maspin.ndpi,Tumor other invasion,1848
PKR-2-p53_d240_cald_maspin.ndpi,Tumor other invasion,11817.9
PKR-2-p53_d240_cald_maspin.ndpi,Tumor other invasion,9539.8
PKR-2-p53_d240_cald_maspin.ndpi,Tumor other invasion,7456.5
PKR-2-p53_d240_cald_maspin.ndpi,Tumor other invasion,2045.4
PKR-2-p53_d240_cald_maspin.ndpi,Tumor other invasion,1813.1
PKR-2-p53_d240_cald_maspin.ndpi,Tumor other invasion,23161.2
PKR-2-p53_d240_cald_maspin.ndpi,Tumor other invasion,6826.1
PKR-2-p53_d240_cald_maspin.ndpi,Tumor other invasion,6997.9
PKR-2-p53_d240_cald_maspin.ndpi,Tumor other invasion,4426.8
PKR-2-p53_d240_cald_maspin.ndpi,Tumor other invasion,15498.5
PKR-2-p53_d240_cald_maspin.ndpi,Tumor other invasion,2493.4
PKR-2-p53_d240_cald_maspin.ndpi,Tumor other invasion,2493.4
PKR-2-p53_d240_cald_maspin.ndpi,Tumor other invasion,22697.2
PKR-2-p53_d240_cald_maspin.ndpi,Tumor other invasion,1428.2
PKR-2-p53_d240_cald_maspin.ndpi,Tumor other invasion,1428.2
PKR-2-p53_d240_cald_maspin.ndpi,Tumor other invasion,1428.2
PKR-2-p53_d240_cald_maspin.ndpi,Tumor other invasion,6719.4
PKR-2-p53_d240_cald_maspin.ndpi,Tumor stromal invasion,10096.7
PKR-2-p53_d240_cald_maspin.ndpi,Tumor stromal invasion,11810.6
PKR-2-p53_d240_cald_maspin.ndpi,Tumor stromal invasion,12844.2
PKR-2-p53_d240_cald_maspin.ndpi,Tumor stromal invasion,1745.2
PKR-2-p53_d240_cald_maspin.ndpi,Tumor stromal invasion,1745.2
PKR-2-p53_d240_cald_maspin.ndpi,Tumor stromal invasion,3753.5
PKR-2-p53_d240_cald_maspin.ndpi,Tumor stromal invasion,3469.9
PKR-2-p53_d240_cald_maspin.ndpi,Tumor stromal invasion,5559.9
PKR-2-p53_d240_cald_maspin.ndpi,Tumor stromal invasion,92617.9
PKR-2-p53_d240_cald_maspin.ndpi,Tumor stromal invasion,2441.7
PKR-2-p53_d240_cald_maspin.ndpi,Tumor stromal invasion,2489.4
PKR-2-p53_d240_cald_maspin.ndpi,Tumor stromal invasion,2441.7
PKR-2-p53_d240_cald_maspin.ndpi,Tumor stromal invasion,2489.4
PKR-2-p53_d240_cald_maspin.ndpi,Tumor stromal invasion,2441.7
PKR-2-p53_d240_cald_maspin.ndpi,Tumor stromal invasion,5880.3
PKR-2-p53_d240_cald_maspin.ndpi,Tumor stromal invasion,4936.6
PKR-2-p53_d240_cald_maspin.ndpi,Tumor stromal invasion,5059.6
PKR-2-p53_d240_cald_maspin.ndpi,Tumor stromal invasion,2441.7
PKR-2-p53_d240_cald_maspin.ndpi,Tumor stromal invasion,16694
PKR-2-p53_d240_cald_maspin.ndpi,Tumor stromal invasion,8431.5
PKR-2-p53_d240_cald_maspin.ndpi,Tumor stromal invasion,5842.8
PKR-2-p53_d240_cald_maspin.ndpi,Tumor stromal invasion,11789.7
PKR-2-p53_d240_cald_maspin.ndpi,Tumor stromal invasion,10722.6
PKR-2-p53_d240_cald_maspin.ndpi,Tumor stromal invasion,19651.8
PKR-2-p53_d240_cald_maspin.ndpi,Tumor stromal invasion,225157
PKR-2-p53_d240_cald_maspin.ndpi,Tumor stromal invasion,16700.8
PKR-2-p53_d240_cald_maspin.ndpi,Tumor stromal invasion,2917.9
PKR-2-p53_d240_cald_maspin.ndpi,Tumor stromal invasion,2917.9
PKR-2-p53_d240_cald_maspin.ndpi,Tumor stromal invasion,9182.5
PKR-2-p53_d240_cald_maspin.ndpi,Tumor stromal invasion,2917.9
PKR-2-p53_d240_cald_maspin.ndpi,Tumor stromal invasion,2112
PKR-2-p53_d240_cald_maspin.ndpi,Tumor stromal invasion,2192.6
PKR-2-p53_d240_cald_maspin.ndpi,Tumor stromal invasion,4358.3
PKR-2-p53_d240_cald_maspin.ndpi,Tumor stromal invasion,2022.7
PKR-2-p53_d240_cald_maspin.ndpi,Tumor stromal invasion,3815.7
PKR-2-p53_d240_cald_maspin.ndpi,Tumor stromal invasion,2974.8
PKR-2-p53_d240_cald_maspin.ndpi,Tumor stromal invasion,18303.9
PKR-2-p53_d240_cald_maspin.ndpi,Tumor stromal invasion,10769.7
PKR-2-p53_d240_cald_maspin.ndpi,Tumor stromal invasion,56125
PKR-2-p53_d240_cald_maspin.ndpi,Tumor stromal invasion,22190.5
PKR-2-p53_d240_cald_maspin.ndpi,Tumor stromal invasion,2216.7
PKR-2-p53_d240_cald_maspin.ndpi,Tumor stromal invasion,2216.7
PKR-2-p53_d240_cald_maspin.ndpi,Tumor stromal invasion,4774.1
PKR-2-p53_d240_cald_maspin.ndpi,Tumor stromal invasion,24373.4
PKR-2-p53_d240_cald_maspin.ndpi,Tumor stromal invasion,24459.4
PKR-2-p53_d240_cald_maspin.ndpi,Tumor stromal invasion,2216.7
PKR-2-p53_d240_cald_maspin.ndpi,Tumor stromal invasion,10010.4
PKR-2-p53_d240_cald_maspin.ndpi,Tumor stromal invasion,8101.9
PKR-2-p53_d240_cald_maspin.ndpi,Tumor stromal invasion,2285.2
PKR-2-p53_d240_cald_maspin.ndpi,Tumor stromal invasion,2216.7
PKR-2-p53_d240_cald_maspin.ndpi,Tumor stromal invasion,9287.4
PKR-2-p53_d240_cald_maspin.ndpi,Tumor stromal invasion,1354.7
PKR-2-p53_d240_cald_maspin.ndpi,Tumor stromal invasion,3590.7
PKR-2-p53_d240_cald_maspin.ndpi,Tumor stromal invasion,17890.1
PKR-2-p53_d240_cald_maspin.ndpi,Tumor stromal invasion,1382
PKR-2-p53_d240_cald_maspin.ndpi,Tumor stromal invasion,3476
PKR-2-p53_d240_cald_maspin.ndpi,Tumor stromal invasion,4649.4
PKR-2-p53_d240_cald_maspin.ndpi,Tumor stromal invasion,3020.1
PKR-2-p53_d240_cald_maspin.ndpi,Tumor stromal invasion,3385
PKR-2-p53_d240_cald_maspin.ndpi,Tumor stromal invasion,8219.8
PKR-2-p53_d240_cald_maspin.ndpi,Tumor stromal invasion,5378.6
PKR-2-p53_d240_cald_maspin.ndpi,Tumor stromal invasion,44973.5
PKR-2-p53_d240_cald_maspin.ndpi,Tumor stromal invasion,3191.9
PKR-2-p53_d240_cald_maspin.ndpi,Tumor stromal invasion,1428.2
PKR-2-p53_d240_cald_maspin.ndpi,Tumor stromal invasion,25866.9
PKR-2-p53_d240_cald_maspin.ndpi,Tumor stromal invasion,3033.3
PKR-2-p53_d240_cald_maspin.ndpi,Tumor stromal invasion,3033.3
PKR-2-p53_d240_cald_maspin.ndpi,Tumor stromal invasion,3033.3
PKR-2-p53_d240_cald_maspin.ndpi,Tumor stromal invasion,5221.3
PKR-2-p53_d240_cald_maspin.ndpi,Tumor stromal invasion,2816.5
PKR-2-p53_d240_cald_maspin.ndpi,Tumor stromal invasion,9619.7
PKR-2-p53_d240_cald_maspin.ndpi,Tumor stromal invasion,61007.3
PKR-2-p53_d240_cald_maspin.ndpi,Tumor other invasion,57049.5
PKR-2-p53_d240_cald_maspin.ndpi,Tumor other invasion,2983.8
PKR-2-p53_d240_cald_maspin.ndpi,Tumor other invasion,3387.7
PKR-2-p53_d240_cald_maspin.ndpi,Tumor stromal invasion,1745.2
PKR-2-p53_d240_cald_maspin.ndpi,Tumor stromal invasion,8279.2
PKR-2-p53_d240_cald_maspin.ndpi,Tumor stromal invasion,4285.8
PKR-2-p53_d240_cald_maspin.ndpi,Tumor stromal invasion,6484.4
PKR-2-p53_d240_cald_maspin.ndpi,Tumor stromal invasion,1782.8
PKR-2-p53_d240_cald_maspin.ndpi,Tumor stromal invasion,9197.1
PKR-2-p53_d240_cald_maspin.ndpi,Tumor stromal invasion,1745.2
PKR-2-p53_d240_cald_maspin.ndpi,Tumor stromal invasion,4817
PKR-2-p53_d240_cald_maspin.ndpi,Tumor stromal invasion,15142.5
PKR-2-p53_d240_cald_maspin.ndpi,Tumor stromal invasion,21509.1
PKR-2-p53_d240_cald_maspin.ndpi,Tumor stromal invasion,7318.4
PKR-2-p53_d240_cald_maspin.ndpi,Tumor stromal invasion,629.34
PKR-2-p53_d240_cald_maspin.ndpi,Tumor stromal invasion,593.33
PKR-2-p53_d240_cald_maspin.ndpi,Tumor stromal invasion,1255.1
PKR-2-p53_d240_cald_maspin.ndpi,Tumor stromal invasion,2946
PKR-2-p53_d240_cald_maspin.ndpi,Tumor stromal invasion,1718.2
PKR-2-p53_d240_cald_maspin.ndpi,Tumor stromal invasion,2542.8
PKR-2-p53_d240_cald_maspin.ndpi,Tumor stromal invasion,2972.1
PKR-2-p53_d240_cald_maspin.ndpi,Tumor stromal invasion,4044.5
PKR-2-p53_d240_cald_maspin.ndpi,Tumor stromal invasion,3139.8
PKR-2-p53_d240_cald_maspin.ndpi,Tumor stromal invasion,2807.6
PKR-2-p53_d240_cald_maspin.ndpi,Tumor stromal invasion,5540.9
PKR-2-p53_d240_cald_maspin.ndpi,Tumor stromal invasion,1013.9
PKR-2-p53_d240_cald_maspin.ndpi,Tumor stromal invasion,3123.2
PKR-2-p53_d240_cald_maspin.ndpi,Tumor lobular acinar invasion,275259.8
PKR-2-p53_d240_cald_maspin.ndpi,Tumor lobular acinar invasion,5208.3
PKR-2-p53_d240_cald_maspin.ndpi,Tumor stromal invasion,39915.1
PKR-2-p53_d240_cald_maspin.ndpi,Tumor stromal invasion,12643.5
PKR-2-p53_d240_cald_maspin.ndpi,Tumor stromal invasion,3874.9
PKR-2-p53_d240_cald_maspin.ndpi,Tumor stromal invasion,2281.2
PKR-2-p53_d240_cald_maspin.ndpi,Tumor stromal invasion,1269
PKR-2-p53_d240_cald_maspin.ndpi,Tumor stromal invasion,6910.7
PKR-2-p53_d240_cald_maspin.ndpi,Tumor stromal invasion,3826.6
PKR-2-p53_d240_cald_maspin.ndpi,Tumor stromal invasion,5978.6
PKR-2-p53_d240_cald_maspin.ndpi,Tumor stromal invasion,6348.4
PKR-2-p53_d240_cald_maspin.ndpi,Tumor stromal invasion,3298.9
PKR-2-p53_d240_cald_maspin.ndpi,Tumor stromal invasion,1269
PKR-2-p53_d240_cald_maspin.ndpi,Tumor stromal invasion,9708.8
PKR-2-p53_d240_cald_maspin.ndpi,Tumor stromal invasion,3426.2
PKR-2-p53_d240_cald_maspin.ndpi,Tumor stromal invasion,5432.4
PKR-2-p53_d240_cald_maspin.ndpi,Tumor stromal invasion,1397.2
PKR-2-p53_d240_cald_maspin.ndpi,Tumor stromal invasion,21889.1
PKR-2-p53_d240_cald_maspin.ndpi,Tumor stromal invasion,4933.7
PKR-2-p53_d240_cald_maspin.ndpi,Tumor stromal invasion,1780.8
PKR-2-p53_d240_cald_maspin.ndpi,Tumor stromal invasion,3497.6
PKR-2-p53_d240_cald_maspin.ndpi,Tumor stromal invasion,3497.6
PKR-2-p53_d240_cald_maspin.ndpi,Tumor stromal invasion,1728.9
PKR-2-p53_d240_cald_maspin.ndpi,Tumor stromal invasion,443.46
PKR-2-p53_d240_cald_maspin.ndpi,Tumor stromal invasion,775.74
PKR-2-p53_d240_cald_maspin.ndpi,Tumor stromal invasion,14933.2
PKR-2-p53_d240_cald_maspin.ndpi,Tumor stromal invasion,2108.1
PKR-2-p53_d240_cald_maspin.ndpi,Tumor stromal invasion,1783.8
PKR-2-p53_d240_cald_maspin.ndpi,Tumor stromal invasion,3844.7
PKR-2-p53_d240_cald_maspin.ndpi,Tumor stromal invasion,1836.4
PKR-2-p53_d240_cald_maspin.ndpi,Tumor stromal invasion,1783.8
PKR-2-p53_d240_cald_maspin.ndpi,Tumor stromal invasion,1783.8
PKR-2-p53_d240_cald_maspin.ndpi,Tumor stromal invasion,8697.2
PKR-2-p53_d240_cald_maspin.ndpi,Tumor stromal invasion,22301.3
PKR-2-p53_d240_cald_maspin.ndpi,Tumor stromal invasion,2993.4
PKR-2-p53_d240_cald_maspin.ndpi,Tumor stromal invasion,14468.9
PKR-2-p53_d240_cald_maspin.ndpi,Tumor stromal invasion,737.21
PKR-2-p53_d240_cald_maspin.ndpi,Tumor stromal invasion,5025.9
PKR-2-p53_d240_cald_maspin.ndpi,Tumor stromal invasion,1343.8
PKR-2-p53_d240_cald_maspin.ndpi,Tumor stromal invasion,1639.8
PKR-2-p53_d240_cald_maspin.ndpi,Tumor stromal invasion,1642.3
PKR-2-p53_d240_cald_maspin.ndpi,Tumor stromal invasion,3749.5
PKR-2-p53_d240_cald_maspin.ndpi,Tumor stromal invasion,2340.8
PKR-2-p53_d240_cald_maspin.ndpi,Tumor stromal invasion,3325.4
PKR-2-p53_d240_cald_maspin.ndpi,Tumor stromal invasion,4576.8
PKR-2-p53_d240_cald_maspin.ndpi,Tumor stromal invasion,6114.4
PKR-2-p53_d240_cald_maspin.ndpi,Tumor stromal invasion,2140.4
PKR-2-p53_d240_cald_maspin.ndpi,Tumor lobular acinar invasion,11156.2
PKR-2-p53_d240_cald_maspin.ndpi,Tumor lobular acinar invasion,2436.1
PKR-2-p53_d240_cald_maspin.ndpi,Tumor lobular acinar invasion,1107.7
PKR-2-p53_d240_cald_maspin.ndpi,Tumor lobular acinar invasion,1107.7
PKR-2-p53_d240_cald_maspin.ndpi,Tumor lobular acinar invasion,2692.8
PKR-2-p53_d240_cald_maspin.ndpi,Tumor lobular acinar invasion,1982.2
PKR-2-p53_d240_cald_maspin.ndpi,Tumor lobular acinar invasion,11092.4
PKR-2-p53_d240_cald_maspin.ndpi,Tumor lobular acinar invasion,871.05
PKR-2-p53_d240_cald_maspin.ndpi,Tumor lobular acinar invasion,12999.6
PKR-2-p53_d240_cald_maspin.ndpi,Tumor lobular acinar invasion,1267.2
PKR-2-p53_d240_cald_maspin.ndpi,Tumor lobular acinar invasion,1207.7
PKR-2-p53_d240_cald_maspin.ndpi,Tumor lobular acinar invasion,713.87
PKR-2-p53_d240_cald_maspin.ndpi,Tumor lobular acinar invasion,1446.4
PKR-2-p53_d240_cald_maspin.ndpi,Tumor lobular acinar invasion,713.87
PKR-2-p53_d240_cald_maspin.ndpi,Tumor lobular acinar invasion,2570.3
PKR-2-p53_d240_cald_maspin.ndpi,Tumor lobular acinar invasion,960.83
PKR-2-p53_d240_cald_maspin.ndpi,Tumor lobular acinar invasion,1202.3
PKR-2-p53_d240_cald_maspin.ndpi,Tumor lobular acinar invasion,1793.8
PKR-2-p53_d240_cald_maspin.ndpi,Tumor lobular acinar invasion,997.37
PKR-2-p53_d240_cald_maspin.ndpi,Tumor lobular acinar invasion,997.37
PKR-2-p53_d240_cald_maspin.ndpi,Tumor lobular acinar invasion,997.37
PKR-2-p53_d240_cald_maspin.ndpi,Tumor lobular acinar invasion,1015
PKR-2-p53_d240_cald_maspin.ndpi,Tumor lobular acinar invasion,2115
PKR-2-p53_d240_cald_maspin.ndpi,Tumor lobular acinar invasion,997.37
PKR-2-p53_d240_cald_maspin.ndpi,Tumor stromal invasion,3159.3
PKR-2-p53_d240_cald_maspin.ndpi,Tumor stromal invasion,6060.5
PKR-2-p53_d240_cald_maspin.ndpi,Tumor stromal invasion,5532.2
PKR-2-p53_d240_cald_maspin.ndpi,Tumor stromal invasion,1687.1
PKR-2-p53_d240_cald_maspin.ndpi,Tumor stromal invasion,1687.1
PKR-2-p53_d240_cald_maspin.ndpi,Tumor stromal invasion,2602.6
PKR-2-p53_d240_cald_maspin.ndpi,Tumor stromal invasion,25802.9
PKR-2-p53_d240_cald_maspin.ndpi,Tumor stromal invasion,20253.3
PKR-2-p53_d240_cald_maspin.ndpi,Tumor stromal invasion,1638.2
PKR-2-p53_d240_cald_maspin.ndpi,Tumor stromal invasion,3103.4
PKR-2-p53_d240_cald_maspin.ndpi,Tumor stromal invasion,21454.2
PKR-2-p53_d240_cald_maspin.ndpi,Tumor stromal invasion,14083.6
PKR-2-p53_d240_cald_maspin.ndpi,Tumor stromal invasion,8411.3
PKR-2-p53_d240_cald_maspin.ndpi,Tumor stromal invasion,2929.7
PKR-2-p53_d240_cald_maspin.ndpi,Tumor stromal invasion,2025.9
PKR-2-p53_d240_cald_maspin.ndpi,Tumor stromal invasion,10135.1
PKR-2-p53_d240_cald_maspin.ndpi,Tumor stromal invasion,979.55
PKR-2-p53_d240_cald_maspin.ndpi,Tumor stromal invasion,979.55
PKR-2-p53_d240_cald_maspin.ndpi,Tumor stromal invasion,979.55
PKR-2-p53_d240_cald_maspin.ndpi,Tumor stromal invasion,30212.5
PKR-2-p53_d240_cald_maspin.ndpi,Tumor stromal invasion,6316
PKR-2-p53_d240_cald_maspin.ndpi,Tumor stromal invasion,2398.4
PKR-2-p53_d240_cald_maspin.ndpi,Tumor stromal invasion,11215
PKR-2-p53_d240_cald_maspin.ndpi,Tumor stromal invasion,15987.4
PKR-2-p53_d240_cald_maspin.ndpi,Tumor stromal invasion,7805.2
PKR-2-p53_d240_cald_maspin.ndpi,Tumor stromal invasion,7801.1
PKR-2-p53_d240_cald_maspin.ndpi,Tumor stromal invasion,4586.3
PKR-2-p53_d240_cald_maspin.ndpi,Tumor stromal invasion,7639.4
PKR-2-p53_d240_cald_maspin.ndpi,Tumor stromal invasion,6648.8
PKR-2-p53_d240_cald_maspin.ndpi,Tumor stromal invasion,1481.2
PKR-2-p53_d240_cald_maspin.ndpi,Tumor stromal invasion,5513.8
PKR-2-p53_d240_cald_maspin.ndpi,Tumor stromal invasion,1481.2
PKR-2-p53_d240_cald_maspin.ndpi,Tumor stromal invasion,23602.2
PKR-2-p53_d240_cald_maspin.ndpi,Tumor stromal invasion,2662.2
PKR-2-p53_d240_cald_maspin.ndpi,Tumor stromal invasion,9726.1
PKR-2-p53_d240_cald_maspin.ndpi,Tumor stromal invasion,1481.2
PKR-2-p53_d240_cald_maspin.ndpi,Tumor stromal invasion,1481.2
PKR-2-p53_d240_cald_maspin.ndpi,Tumor stromal invasion,1481.2
PKR-2-p53_d240_cald_maspin.ndpi,Tumor stromal invasion,1514.2
PKR-2-p53_d240_cald_maspin.ndpi,Tumor stromal invasion,6991.5
PKR-2-p53_d240_cald_maspin.ndpi,Tumor stromal invasion,1481.2
PKR-2-p53_d240_cald_maspin.ndpi,Tumor stromal invasion,5877.4
PKR-2-p53_d240_cald_maspin.ndpi,Tumor stromal invasion,1673.1
PKR-2-p53_d240_cald_maspin.ndpi,Tumor stromal invasion,4344.3
PKR-2-p53_d240_cald_maspin.ndpi,Tumor stromal invasion,4864.7
PKR-2-p53_d240_cald_maspin.ndpi,Tumor stromal invasion,10607.1
PKR-2-p53_d240_cald_maspin.ndpi,Tumor stromal invasion,1514.2
PKR-2-p53_d240_cald_maspin.ndpi,Tumor stromal invasion,7715
PKR-2-p53_d240_cald_maspin.ndpi,Tumor stromal invasion,13854.5
PKR-2-p53_d240_cald_maspin.ndpi,Tumor stromal invasion,5444.7
PKR-2-p53_d240_cald_maspin.ndpi,Tumor stromal invasion,7405.2
PKR-2-p53_d240_cald_maspin.ndpi,Tumor stromal invasion,7005.2
PKR-2-p53_d240_cald_maspin.ndpi,Tumor stromal invasion,2500.5
PKR-2-p53_d240_cald_maspin.ndpi,Tumor stromal invasion,2474.4
PKR-2-p53_d240_cald_maspin.ndpi,Tumor stromal invasion,912.6
PKR-2-p53_d240_cald_maspin.ndpi,Tumor stromal invasion,2293.3
PKR-2-p53_d240_cald_maspin.ndpi,Tumor stromal invasion,7177
PKR-2-p53_d240_cald_maspin.ndpi,Tumor stromal invasion,5258.4
PKR-2-p53_d240_cald_maspin.ndpi,Tumor stromal invasion,5811.2
PKR-2-p53_d240_cald_maspin.ndpi,Tumor stromal invasion,397.68
PKR-2-p53_d240_cald_maspin.ndpi,Tumor stromal invasion,397.68
PKR-2-p53_d240_cald_maspin.ndpi,Tumor stromal invasion,397.68
PKR-2-p53_d240_cald_maspin.ndpi,Tumor stromal invasion,3773.6
PKR-2-p53_d240_cald_maspin.ndpi,Tumor stromal invasion,4675.9
PKR-2-p53_d240_cald_maspin.ndpi,Tumor stromal invasion,851.88
PKR-2-p53_d240_cald_maspin.ndpi,Tumor stromal invasion,836.1
PKR-2-p53_d240_cald_maspin.ndpi,Tumor stromal invasion,836.1
PKR-2-p53_d240_cald_maspin.ndpi,Tumor stromal invasion,2785.2
PKR-2-p53_d240_cald_maspin.ndpi,Tumor stromal invasion,1153.6
PKR-2-p53_d240_cald_maspin.ndpi,Tumor stromal invasion,979.64
PKR-2-p53_d240_cald_maspin.ndpi,Tumor stromal invasion,807.74
PKR-2-p53_d240_cald_maspin.ndpi,Tumor stromal invasion,1946.5
PKR-2-p53_d240_cald_maspin.ndpi,Tumor other invasion,6818.6
PKR-2-p53_d240_cald_maspin.ndpi,Tumor other invasion,4335.8
PKR-2-p53_d240_cald_maspin.ndpi,Tumor other invasion,4335.8
PKR-2-p53_d240_cald_maspin.ndpi,Tumor other invasion,5665.5
PKR-2-p53_d240_cald_maspin.ndpi,Tumor other invasion,1572
PKR-2-p53_d240_cald_maspin.ndpi,Tumor other invasion,3893.8
PKR-2-p53_d240_cald_maspin.ndpi,Tumor other invasion,1572
PKR-2-p53_d240_cald_maspin.ndpi,Tumor other invasion,10901.9
PKR-2-p53_d240_cald_maspin.ndpi,Tumor other invasion,6483.3
PKR-2-p53_d240_cald_maspin.ndpi,Tumor other invasion,3568.1
PKR-2-p53_d240_cald_maspin.ndpi,Tumor other invasion,3568.1
PKR-2-p53_d240_cald_maspin.ndpi,Tumor other invasion,9918
PKR-2-p53_d240_cald_maspin.ndpi,Tumor other invasion,4469.5
PKR-2-p53_d240_cald_maspin.ndpi,Tumor other invasion,8824.7
PKR-2-p53_d240_cald_maspin.ndpi,Tumor other invasion,18910.3
PKR-2-p53_d240_cald_maspin.ndpi,Tumor other invasion,2651.8
PKR-2-p53_d240_cald_maspin.ndpi,Tumor other invasion,4757.9
PKR-2-p53_d240_cald_maspin.ndpi,Tumor other invasion,6104.2
PKR-2-p53_d240_cald_maspin.ndpi,Tumor other invasion,9967.6
PKR-2-p53_d240_cald_maspin.ndpi,Tumor other invasion,2546.7
PKR-2-p53_d240_cald_maspin.ndpi,Tumor other invasion,9338.4
PKR-2-p53_d240_cald_maspin.ndpi,Tumor other invasion,2493.4
PKR-2-p53_d240_cald_maspin.ndpi,Tumor other invasion,2535.3
PKR-2-p53_d240_cald_maspin.ndpi,Tumor other invasion,2493.4
PKR-2-p53_d240_cald_maspin.ndpi,Tumor other invasion,10132.8
PKR-2-p53_d240_cald_maspin.ndpi,Tumor other invasion,1109.7
PKR-2-p53_d240_cald_maspin.ndpi,Tumor stromal invasion,4680.8
PKR-2-p53_d240_cald_maspin.ndpi,Tumor stromal invasion,4680.8
PKR-2-p53_d240_cald_maspin.ndpi,Tumor stromal invasion,8834.8
PKR-2-p53_d240_cald_maspin.ndpi,Tumor stromal invasion,1269
PKR-2-p53_d240_cald_maspin.ndpi,Tumor stromal invasion,2052.4
PKR-2-p53_d240_cald_maspin.ndpi,Tumor stromal invasion,11798
PKR-2-p53_d240_cald_maspin.ndpi,Tumor stromal invasion,2579.6
PKR-2-p53_d240_cald_maspin.ndpi,Tumor stromal invasion,1968.4
PKR-2-p53_d240_cald_maspin.ndpi,Tumor stromal invasion,1968.4
PKR-2-p53_d240_cald_maspin.ndpi,Tumor stromal invasion,1968.4
PKR-2-p53_d240_cald_maspin.ndpi,Tumor stromal invasion,6380.9
PKR-2-p53_d240_cald_maspin.ndpi,Tumor stromal invasion,4567
PKR-2-p53_d240_cald_maspin.ndpi,Tumor lobular acinar invasion,3408.1
PKR-2-p53_d240_cald_maspin.ndpi,Tumor lobular acinar invasion,3660.3
PKR-2-p53_d240_cald_maspin.ndpi,Tumor lobular acinar invasion,5827.4
PKR-2-p53_d240_cald_maspin.ndpi,Tumor lobular acinar invasion,15546.6
PKR-2-p53_d240_cald_maspin.ndpi,Tumor stromal invasion,7427.1
PKR-2-p53_d240_cald_maspin.ndpi,Tumor stromal invasion,2690.6
PKR-2-p53_d240_cald_maspin.ndpi,Tumor stromal invasion,2381.5
PKR-2-p53_d240_cald_maspin.ndpi,Tumor stromal invasion,1246.1
PKR-2-p53_d240_cald_maspin.ndpi,Tumor stromal invasion,865.38
PKR-2-p53_d240_cald_maspin.ndpi,Tumor stromal invasion,865.38
PKR-2-p53_d240_cald_maspin.ndpi,Tumor stromal invasion,865.38
PKR-2-p53_d240_cald_maspin.ndpi,Tumor stromal invasion,1763.6
PKR-2-p53_d240_cald_maspin.ndpi,Tumor stromal invasion,865.38
PKR-2-p53_d240_cald_maspin.ndpi,Tumor stromal invasion,1124.1
PKR-2-p53_d240_cald_maspin.ndpi,Tumor stromal invasion,610.8
PKR-2-p53_d240_cald_maspin.ndpi,Tumor stromal invasion,2125.5
PKR-2-p53_d240_cald_maspin.ndpi,Tumor stromal invasion,2125.5
PKR-2-p53_d240_cald_maspin.ndpi,Tumor lobular acinar invasion,1551.7
PKR-2-p53_d240_cald_maspin.ndpi,Tumor lobular acinar invasion,11880.6
PKR-2-p53_d240_cald_maspin.ndpi,Tumor lobular acinar invasion,136759.7
PKR-2-p53_d240_cald_maspin.ndpi,Tumor lobular acinar invasion,7162
PKR-2-p53_d240_cald_maspin.ndpi,Tumor lobular acinar invasion,1566.9
PKR-2-p53_d240_cald_maspin.ndpi,Tumor stromal invasion,3210.2
PKR-2-p53_d240_cald_maspin.ndpi,Tumor lobular acinar invasion,7293.1
PKR-2-p53_d240_cald_maspin.ndpi,Tumor stromal invasion,1059.3
PKR-2-p53_d240_cald_maspin.ndpi,Tumor stromal invasion,1088.7
PKR-2-p53_d240_cald_maspin.ndpi,Tumor stromal invasion,1059.3
PKR-2-p53_d240_cald_maspin.ndpi,Tumor stromal invasion,5309
PKR-2-p53_d240_cald_maspin.ndpi,Tumor stromal invasion,1059.3
PKR-2-p53_d240_cald_maspin.ndpi,Tumor stromal invasion,1059.3
PKR-2-p53_d240_cald_maspin.ndpi,Tumor stromal invasion,2010.2
PKR-2-p53_d240_cald_maspin.ndpi,Tumor stromal invasion,13960.9
PKR-2-p53_d240_cald_maspin.ndpi,Tumor stromal invasion,16464.5
PKR-2-p53_d240_cald_maspin.ndpi,Tumor stromal invasion,24234.1
PKR-2-p53_d240_cald_maspin.ndpi,Tumor lobular acinar invasion,7511.1
PKR-2-p53_d240_cald_maspin.ndpi,Tumor stromal invasion,4798.9
PKR-2-p53_d240_cald_maspin.ndpi,Tumor stromal invasion,6119.1
PKR-2-p53_d240_cald_maspin.ndpi,Tumor stromal invasion,3865.6
PKR-2-p53_d240_cald_maspin.ndpi,Tumor stromal invasion,3194.3
PKR-2-p53_d240_cald_maspin.ndpi,Tumor stromal invasion,1218.1
PKR-2-p53_d240_cald_maspin.ndpi,Tumor stromal invasion,979.55
PKR-2-p53_d240_cald_maspin.ndpi,Tumor stromal invasion,4390.6
PKR-2-p53_d240_cald_maspin.ndpi,Tumor lobular acinar invasion,3021.5
PKR-2-p53_d240_cald_maspin.ndpi,Tumor lobular acinar invasion,1370.4
PKR-2-p53_d240_cald_maspin.ndpi,Tumor lobular acinar invasion,2783.6
PKR-2-p53_d240_cald_maspin.ndpi,Tumor lobular acinar invasion,48561.7
PKR-2-p53_d240_cald_maspin.ndpi,Tumor lobular acinar invasion,1059.3
PKR-2-p53_d240_cald_maspin.ndpi,Tumor lobular acinar invasion,2327.7
PKR-2-p53_d240_cald_maspin.ndpi,Tumor lobular acinar invasion,2098.5
PKR-2-p53_d240_cald_maspin.ndpi,Tumor lobular acinar invasion,1983
PKR-2-p53_d240_cald_maspin.ndpi,Tumor lobular acinar invasion,2378.5
PKR-2-p53_d240_cald_maspin.ndpi,Tumor lobular acinar invasion,2092
PKR-2-p53_d240_cald_maspin.ndpi,Tumor lobular acinar invasion,8954.8
PKR-2-p53_d240_cald_maspin.ndpi,Tumor lobular acinar invasion,1968.4
PKR-2-p53_d240_cald_maspin.ndpi,Tumor stromal invasion,7431.2
PKR-2-p53_d240_cald_maspin.ndpi,Tumor stromal invasion,4436
PKR-2-p53_d240_cald_maspin.ndpi,Tumor stromal invasion,10779.5
PKR-2-p53_d240_cald_maspin.ndpi,Tumor stromal invasion,2125.5
PKR-2-p53_d240_cald_maspin.ndpi,Tumor stromal invasion,8996
PKR-2-p53_d240_cald_maspin.ndpi,Tumor stromal invasion,3059.2
PKR-2-p53_d240_cald_maspin.ndpi,Tumor stromal invasion,3337.6
PKR-2-p53_d240_cald_maspin.ndpi,Tumor lobular acinar invasion,5746.6
PKR-2-p53_d240_cald_maspin.ndpi,Tumor lobular acinar invasion,4743.3
PKR-2-p53_d240_cald_maspin.ndpi,Tumor lobular acinar invasion,46367.9
PKR-2-p53_d240_cald_maspin.ndpi,Tumor lobular acinar invasion,20180.1
PKR-2-p53_d240_cald_maspin.ndpi,Tumor lobular acinar invasion,37250.6
PKR-2-p53_d240_cald_maspin.ndpi,Tumor lobular acinar invasion,15753.9
PKR-2-p53_d240_cald_maspin.ndpi,Tumor lobular acinar invasion,7119.6
PKR-2-p53_d240_cald_maspin.ndpi,Tumor lobular acinar invasion,30715.4
PKR-2-p53_d240_cald_maspin.ndpi,Tumor lobular acinar invasion,11383.6
PKR-2-p53_d240_cald_maspin.ndpi,Tumor lobular acinar invasion,59444
PKR-2-p53_d240_cald_maspin.ndpi,Tumor lobular acinar invasion,28969.1
PKR-2-p53_d240_cald_maspin.ndpi,Tumor lobular acinar invasion,10367.9
PKR-2-p53_d240_cald_maspin.ndpi,Tumor lobular acinar invasion,1237.2
PKR-2-p53_d240_cald_maspin.ndpi,Tumor lobular acinar invasion,1237.2
PKR-2-p53_d240_cald_maspin.ndpi,Tumor lobular acinar invasion,7354.2
PKR-2-p53_d240_cald_maspin.ndpi,Tumor lobular acinar invasion,2444.1
PKR-2-p53_d240_cald_maspin.ndpi,Tumor lobular acinar invasion,4440.7
PKR-2-p53_d240_cald_maspin.ndpi,Tumor lobular acinar invasion,1013.9
PKR-2-p53_d240_cald_maspin.ndpi,Tumor lobular acinar invasion,1013.9
PKR-2-p53_d240_cald_maspin.ndpi,Tumor lobular acinar invasion,4051.9
PKR-2-p53_d240_cald_maspin.ndpi,Tumor lobular acinar invasion,2243.5
PKR-2-p53_d240_cald_maspin.ndpi,Tumor lobular acinar invasion,1013.9
PKR-2-p53_d240_cald_maspin.ndpi,Tumor lobular acinar invasion,7838.4
PKR-2-p53_d240_cald_maspin.ndpi,Tumor lobular acinar invasion,6172.3
PKR-2-p53_d240_cald_maspin.ndpi,Tumor lobular acinar invasion,2922.2
PKR-2-p53_d240_cald_maspin.ndpi,Tumor lobular acinar invasion,1013.9
PKR-2-p53_d240_cald_maspin.ndpi,Tumor lobular acinar invasion,2167.5
PKR-2-p53_d240_cald_maspin.ndpi,Tumor lobular acinar invasion,6056.4
PKR-2-p53_d240_cald_maspin.ndpi,Tumor lobular acinar invasion,7087.2
PKR-2-p53_d240_cald_maspin.ndpi,Tumor lobular acinar invasion,18885.8
PKR-2-p53_d240_cald_maspin.ndpi,Tumor lobular acinar invasion,3585
PKR-2-p53_d240_cald_maspin.ndpi,Tumor lobular acinar invasion,2283.3
PKR-2-p53_d240_cald_maspin.ndpi,Tumor lobular acinar invasion,1218.1
PKR-2-p53_d240_cald_maspin.ndpi,Tumor lobular acinar invasion,7947.6
PKR-2-p53_d240_cald_maspin.ndpi,Tumor lobular acinar invasion,3302.2
PKR-2-p53_d240_cald_maspin.ndpi,Tumor lobular acinar invasion,1218.1
PKR-2-p53_d240_cald_maspin.ndpi,Tumor lobular acinar invasion,5736.1
PKR-2-p53_d240_cald_maspin.ndpi,Tumor lobular acinar invasion,2979.2
PKR-2-p53_d240_cald_maspin.ndpi,Tumor lobular acinar invasion,2238.4
PKR-2-p53_d240_cald_maspin.ndpi,Tumor lobular acinar invasion,3129.5
PKR-2-p53_d240_cald_maspin.ndpi,Tumor lobular acinar invasion,3329.4
PKR-2-p53_d240_cald_maspin.ndpi,Tumor lobular acinar invasion,1632.2
PKR-2-p53_d240_cald_maspin.ndpi,Tumor lobular acinar invasion,2689
PKR-2-p53_d240_cald_maspin.ndpi,Tumor stromal invasion,3780.9
PKR-2-p53_d240_cald_maspin.ndpi,Tumor stromal invasion,11096.8
PKR-2-p53_d240_cald_maspin.ndpi,Tumor stromal invasion,3965.7
PKR-2-p53_d240_cald_maspin.ndpi,Tumor stromal invasion,6059.9
PKR-2-p53_d240_cald_maspin.ndpi,Tumor stromal invasion,2609.6
PKR-2-p53_d240_cald_maspin.ndpi,Tumor stromal invasion,19222.7
PKR-2-p53_d240_cald_maspin.ndpi,Tumor stromal invasion,5193.4
PKR-2-p53_d240_cald_maspin.ndpi,Tumor stromal invasion,2982.8
PKR-2-p53_d240_cald_maspin.ndpi,Tumor stromal invasion,19167.7
PKR-2-p53_d240_cald_maspin.ndpi,Tumor stromal invasion,851.88
PKR-2-p53_d240_cald_maspin.ndpi,Tumor stromal invasion,7923.9
PKR-2-p53_d240_cald_maspin.ndpi,Tumor stromal invasion,6611.4
PKR-2-p53_d240_cald_maspin.ndpi,Tumor stromal invasion,25119.8
PKR-2-p53_d240_cald_maspin.ndpi,Tumor stromal invasion,836.1
PKR-2-p53_d240_cald_maspin.ndpi,Tumor stromal invasion,11705
PKR-2-p53_d240_cald_maspin.ndpi,Tumor stromal invasion,5456.9
PKR-2-p53_d240_cald_maspin.ndpi,Tumor stromal invasion,24152.6
PKR-2-p53_d240_cald_maspin.ndpi,Tumor stromal invasion,2701.8
PKR-2-p53_d240_cald_maspin.ndpi,Tumor stromal invasion,14546.6
PKR-2-p53_d240_cald_maspin.ndpi,Tumor stromal invasion,26204
PKR-2-p53_d240_cald_maspin.ndpi,Tumor stromal invasion,9585.4
PKR-2-p53_d240_cald_maspin.ndpi,Tumor stromal invasion,11109.8
PKR-2-p53_d240_cald_maspin.ndpi,Tumor stromal invasion,31980.2
PKR-2-p53_d240_cald_maspin.ndpi,Tumor stromal invasion,2666.7
PKR-2-p53_d240_cald_maspin.ndpi,Tumor stromal invasion,66608
PKR-2-p53_d240_cald_maspin.ndpi,Tumor lobular acinar invasion,2413.3
PKR-2-p53_d240_cald_maspin.ndpi,Tumor stromal invasion,6086.7
PKR-2-p53_d240_cald_maspin.ndpi,Tumor stromal invasion,8612.5
PKR-2-p53_d240_cald_maspin.ndpi,Tumor stromal invasion,119986.3
PKR-2-p53_d240_cald_maspin.ndpi,Tumor stromal invasion,18695.6
PKR-2-p53_d240_cald_maspin.ndpi,Tumor stromal invasion,8356.7
PKR-2-p53_d240_cald_maspin.ndpi,Tumor stromal invasion,4766.1
PKR-2-p53_d240_cald_maspin.ndpi,Tumor stromal invasion,1175.6
PKR-2-p53_d240_cald_maspin.ndpi,Tumor stromal invasion,1352.8
PKR-2-p53_d240_cald_maspin.ndpi,Tumor stromal invasion,18208.8
PKR-2-p53_d240_cald_maspin.ndpi,Tumor stromal invasion,6418
PKR-2-p53_d240_cald_maspin.ndpi,Tumor lobular acinar invasion,15811.4
PKR-2-p53_d240_cald_maspin.ndpi,Tumor lobular acinar invasion,4021.4
PKR-2-p53_d240_cald_maspin.ndpi,Tumor other invasion,24253.1
PKR-2-p53_d240_cald_maspin.ndpi,Tumor other invasion,10591.5
PKR-2-p53_d240_cald_maspin.ndpi,Tumor lobular acinar invasion,6636.9
PKR-2-p53_d240_cald_maspin.ndpi,Tumor lobular acinar invasion,1107.7
PKR-2-p53_d240_cald_maspin.ndpi,Tumor lobular acinar invasion,2661.7
PKR-2-p53_d240_cald_maspin.ndpi,Tumor lobular acinar invasion,5573.5
PKR-2-p53_d240_cald_maspin.ndpi,Tumor lobular acinar invasion,1620.3
PKR-2-p53_d240_cald_maspin.ndpi,Tumor lobular acinar invasion,1757.9
PKR-2-p53_d240_cald_maspin.ndpi,Tumor lobular acinar invasion,5134.7
PKR-2-p53_d240_cald_maspin.ndpi,Tumor lobular acinar invasion,2677.3
PKR-2-p53_d240_cald_maspin.ndpi,Tumor lobular acinar invasion,1808.1
PKR-2-p53_d240_cald_maspin.ndpi,Tumor lobular acinar invasion,1370.4
PKR-2-p53_d240_cald_maspin.ndpi,Tumor lobular acinar invasion,1251.3
PKR-2-p53_d240_cald_maspin.ndpi,Tumor lobular acinar invasion,5723
PKR-2-p53_d240_cald_maspin.ndpi,Tumor lobular acinar invasion,1946.7
PKR-2-p53_d240_cald_maspin.ndpi,Tumor lobular acinar invasion,3527.1
PKR-2-p53_d240_cald_maspin.ndpi,Tumor lobular acinar invasion,2022.8
PKR-2-p53_d240_cald_maspin.ndpi,Tumor lobular acinar invasion,1736.5
PKR-2-p53_d240_cald_maspin.ndpi,Tumor lobular acinar invasion,1182.6
PKR-2-p53_d240_cald_maspin.ndpi,Tumor lobular acinar invasion,678.02
PKR-2-p53_d240_cald_maspin.ndpi,Tumor lobular acinar invasion,436.04
PKR-2-p53_d240_cald_maspin.ndpi,Tumor lobular acinar invasion,1325
PKR-2-p53_d240_cald_maspin.ndpi,Tumor lobular acinar invasion,8173.4
PKR-2-p53_d240_cald_maspin.ndpi,Tumor lobular acinar invasion,2712.9
PKR-2-p53_d240_cald_maspin.ndpi,Tumor lobular acinar invasion,1083.2
PKR-2-p53_d240_cald_maspin.ndpi,Tumor lobular acinar invasion,8858.2
PKR-2-p53_d240_cald_maspin.ndpi,Tumor lobular acinar invasion,2363
PKR-2-p53_d240_cald_maspin.ndpi,Tumor stromal invasion,1078.4
PKR-2-p53_d240_cald_maspin.ndpi,Tumor stromal invasion,11507.6
PKR-2-p53_d240_cald_maspin.ndpi,Tumor stromal invasion,1078.4
PKR-2-p53_d240_cald_maspin.ndpi,Tumor lobular acinar invasion,8375.3
PKR-2-p53_d240_cald_maspin.ndpi,Tumor lobular acinar invasion,36046.9
PKR-2-p53_d240_cald_maspin.ndpi,Tumor lobular acinar invasion,6007.8
PKR-2-p53_d240_cald_maspin.ndpi,Tumor stromal invasion,16068.7
PKR-2-p53_d240_cald_maspin.ndpi,Tumor stromal invasion,3717.2
PKR-2-p53_d240_cald_maspin.ndpi,Tumor stromal invasion,4382.6
PKR-2-p53_d240_cald_maspin.ndpi,Tumor stromal invasion,32449.1
PKR-2-p53_d240_cald_maspin.ndpi,Tumor stromal invasion,1267.8
PKR-2-p53_d240_cald_maspin.ndpi,Tumor stromal invasion,1421.8
PKR-2-p53_d240_cald_maspin.ndpi,Tumor stromal invasion,5931.4
PKR-2-p53_d240_cald_maspin.ndpi,Tumor lobular acinar invasion,5042.2
PKR-2-p53_d240_cald_maspin.ndpi,Tumor lobular acinar invasion,2521.6
PKR-2-p53_d240_cald_maspin.ndpi,Tumor lobular acinar invasion,8561.6
PKR-2-p53_d240_cald_maspin.ndpi,Tumor lobular acinar invasion,1533.3
PKR-2-p53_d240_cald_maspin.ndpi,Tumor lobular acinar invasion,10262.8
PKR-2-p53_d240_cald_maspin.ndpi,Tumor lobular acinar invasion,81890.6
PKR-2-p53_d240_cald_maspin.ndpi,Tumor lobular acinar invasion,5405.7
PKR-2-p53_d240_cald_maspin.ndpi,Tumor lobular acinar invasion,2887.7
PKR-2-p53_d240_cald_maspin.ndpi,Tumor lobular acinar invasion,1473.2
PKR-2-p53_d240_cald_maspin.ndpi,Tumor lobular acinar invasion,1686.6
PKR-2-p53_d240_cald_maspin.ndpi,Tumor lobular acinar invasion,1994.2
PKR-2-p53_d240_cald_maspin.ndpi,Tumor lobular acinar invasion,11337.7
PKR-2-p53_d240_cald_maspin.ndpi,Tumor lobular acinar invasion,2182.6
PKR-2-p53_d240_cald_maspin.ndpi,Tumor lobular acinar invasion,1078.4
PKR-2-p53_d240_cald_maspin.ndpi,Tumor lobular acinar invasion,30699.3
PKR-2-p53_d240_cald_maspin.ndpi,Tumor lobular acinar invasion,17461.6
PKR-2-p53_d240_cald_maspin.ndpi,Tumor lobular acinar invasion,1140.8
PKR-2-p53_d240_cald_maspin.ndpi,Tumor lobular acinar invasion,2440.2
PKR-2-p53_d240_cald_maspin.ndpi,Tumor lobular acinar invasion,1140.8
PKR-2-p53_d240_cald_maspin.ndpi,Tumor lobular acinar invasion,1348.3
PKR-2-p53_d240_cald_maspin.ndpi,Tumor lobular acinar invasion,937.53
PKR-2-p53_d240_cald_maspin.ndpi,Tumor stromal invasion,6266
PKR-2-p53_d240_cald_maspin.ndpi,Tumor stromal invasion,6409.8
PKR-2-p53_d240_cald_maspin.ndpi,Tumor stromal invasion,937.53
PKR-2-p53_d240_cald_maspin.ndpi,Tumor stromal invasion,2869.1
PKR-2-p53_d240_cald_maspin.ndpi,Tumor stromal invasion,3218.8
PKR-2-p53_d240_cald_maspin.ndpi,Tumor stromal invasion,3116.6
PKR-2-p53_d240_cald_maspin.ndpi,Tumor stromal invasion,2975.4
PKR-2-p53_d240_cald_maspin.ndpi,Tumor lobular acinar invasion,7646
PKR-2-p53_d240_cald_maspin.ndpi,Tumor stromal invasion,671.42
PKR-2-p53_d240_cald_maspin.ndpi,Tumor stromal invasion,358.61
PKR-2-p53_d240_cald_maspin.ndpi,Tumor stromal invasion,686.3
PKR-2-p53_d240_cald_maspin.ndpi,Tumor stromal invasion,1176.9
PKR-2-p53_d240_cald_maspin.ndpi,Tumor stromal invasion,1107.4
PKR-2-p53_d240_cald_maspin.ndpi,Tumor stromal invasion,9925.8
PKR-2-p53_d240_cald_maspin.ndpi,Tumor stromal invasion,2790.9
PKR-2-p53_d240_cald_maspin.ndpi,Tumor stromal invasion,3230.8
PKR-2-p53_d240_cald_maspin.ndpi,Tumor stromal invasion,785.49
PKR-2-p53_d240_cald_maspin.ndpi,Tumor stromal invasion,2020.7
PKR-2-p53_d240_cald_maspin.ndpi,Tumor stromal invasion,8508.5
PKR-2-p53_d240_cald_maspin.ndpi,Tumor stromal invasion,1831.8
PKR-2-p53_d240_cald_maspin.ndpi,Tumor stromal invasion,1063.2
PKR-2-p53_d240_cald_maspin.ndpi,Tumor stromal invasion,1032
PKR-2-p53_d240_cald_maspin.ndpi,Tumor stromal invasion,1805.8
PKR-2-p53_d240_cald_maspin.ndpi,Tumor stromal invasion,9855.5
PKR-2-p53_d240_cald_maspin.ndpi,Tumor stromal invasion,3645.4
PKR-2-p53_d240_cald_maspin.ndpi,Tumor stromal invasion,4760.2
PKR-2-p53_d240_cald_maspin.ndpi,Tumor stromal invasion,1760.3
PKR-2-p53_d240_cald_maspin.ndpi,Tumor stromal invasion,3938.3
PKR-2-p53_d240_cald_maspin.ndpi,Tumor other invasion,2917.9
PKR-2-p53_d240_cald_maspin.ndpi,Tumor stromal invasion,2917.9
PKR-2-p53_d240_cald_maspin.ndpi,Tumor stromal invasion,5216.1
PKR-2-p53_d240_cald_maspin.ndpi,Tumor stromal invasion,3458.3
PKR-2-p53_d240_cald_maspin.ndpi,Tumor stromal invasion,2437.6
PKR-2-p53_d240_cald_maspin.ndpi,Tumor stromal invasion,3982.4
PKR-2-p53_d240_cald_maspin.ndpi,Tumor stromal invasion,1385.5
PKR-2-p53_d240_cald_maspin.ndpi,Tumor lobular acinar invasion,14860.7
PKR-2-p53_d240_cald_maspin.ndpi,Tumor stromal invasion,11931.2
PKR-2-p53_d240_cald_maspin.ndpi,Tumor stromal invasion,17012.5
PKR-2-p53_d240_cald_maspin.ndpi,Tumor stromal invasion,33694.4
PKR-2-p53_d240_cald_maspin.ndpi,Tumor stromal invasion,15613.1
PKR-2-p53_d240_cald_maspin.ndpi,Tumor stromal invasion,13511.3
PKR-2-p53_d240_cald_maspin.ndpi,Tumor stromal invasion,6068.4
PKR-2-p53_d240_cald_maspin.ndpi,Tumor stromal invasion,2636.2
PKR-2-p53_d240_cald_maspin.ndpi,Tumor stromal invasion,3701
PKR-2-p53_d240_cald_maspin.ndpi,Tumor stromal invasion,3067.5
PKR-2-p53_d240_cald_maspin.ndpi,Tumor stromal invasion,5854.7
PKR-2-p53_d240_cald_maspin.ndpi,Tumor stromal invasion,5768.5
PKR-2-p53_d240_cald_maspin.ndpi,Tumor stromal invasion,12123.8
PKR-2-p53_d240_cald_maspin.ndpi,Tumor stromal invasion,1573
PKR-2-p53_d240_cald_maspin.ndpi,Tumor stromal invasion,5944.6
PKR-2-p53_d240_cald_maspin.ndpi,Tumor stromal invasion,1678.2
PKR-2-p53_d240_cald_maspin.ndpi,Tumor stromal invasion,1107.7
PKR-2-p53_d240_cald_maspin.ndpi,Tumor stromal invasion,1150.5
PKR-2-p53_d240_cald_maspin.ndpi,Tumor stromal invasion,61107.2
PKR-2-p53_d240_cald_maspin.ndpi,Tumor stromal invasion,43520.8
PKR-2-p53_d240_cald_maspin.ndpi,Tumor stromal invasion,8497.8
PKR-2-p53_d240_cald_maspin.ndpi,Tumor stromal invasion,13825.1
PKR-2-p53_d240_cald_maspin.ndpi,Tumor stromal invasion,381.12
PKR-2-p53_d240_cald_maspin.ndpi,Tumor stromal invasion,1059.3
PKR-2-p53_d240_cald_maspin.ndpi,Tumor stromal invasion,1059.3
PKR-2-p53_d240_cald_maspin.ndpi,Tumor stromal invasion,1059.3
PKR-2-p53_d240_cald_maspin.ndpi,Tumor stromal invasion,1059.3
PKR-2-p53_d240_cald_maspin.ndpi,Tumor stromal invasion,7408.3
PKR-2-p53_d240_cald_maspin.ndpi,Tumor stromal invasion,8641.7
PKR-2-p53_d240_cald_maspin.ndpi,Tumor stromal invasion,25777.1
PKR-2-p53_d240_cald_maspin.ndpi,Tumor stromal invasion,6735.6
PKR-2-p53_d240_cald_maspin.ndpi,Tumor stromal invasion,15600.4
PKR-2-p53_d240_cald_maspin.ndpi,Tumor stromal invasion,5873.1
PKR-2-p53_d240_cald_maspin.ndpi,Tumor stromal invasion,16038.6
PKR-2-p53_d240_cald_maspin.ndpi,Tumor stromal invasion,2382.7
PKR-2-p53_d240_cald_maspin.ndpi,Tumor stromal invasion,1814.7
PKR-2-p53_d240_cald_maspin.ndpi,Tumor stromal invasion,3905.6
PKR-2-p53_d240_cald_maspin.ndpi,Tumor stromal invasion,2914.8
PKR-2-p53_d240_cald_maspin.ndpi,Tumor stromal invasion,1888.2
PKR-2-p53_d240_cald_maspin.ndpi,Tumor stromal invasion,1888.2
PKR-2-p53_d240_cald_maspin.ndpi,Tumor stromal invasion,13587.6
PKR-2-p53_d240_cald_maspin.ndpi,Tumor stromal invasion,12214.5
PKR-2-p53_d240_cald_maspin.ndpi,Tumor stromal invasion,12194
PKR-2-p53_d240_cald_maspin.ndpi,Tumor stromal invasion,20764
PKR-2-p53_d240_cald_maspin.ndpi,Tumor stromal invasion,1926.6
PKR-2-p53_d240_cald_maspin.ndpi,Tumor stromal invasion,4647.2
PKR-2-p53_d240_cald_maspin.ndpi,Tumor stromal invasion,9742.3
PKR-2-p53_d240_cald_maspin.ndpi,Tumor stromal invasion,30894.8
PKR-2-p53_d240_cald_maspin.ndpi,Tumor stromal invasion,6387.6
PKR-2-p53_d240_cald_maspin.ndpi,Tumor stromal invasion,1514.2
PKR-2-p53_d240_cald_maspin.ndpi,Tumor stromal invasion,2111.9
PKR-2-p53_d240_cald_maspin.ndpi,Tumor stromal invasion,1751.3
PKR-2-p53_d240_cald_maspin.ndpi,Tumor stromal invasion,1794.9
PKR-2-p53_d240_cald_maspin.ndpi,Tumor stromal invasion,2350.3
PKR-2-p53_d240_cald_maspin.ndpi,Tumor stromal invasion,1514.2
PKR-2-p53_d240_cald_maspin.ndpi,Tumor stromal invasion,4307.8
PKR-2-p53_d240_cald_maspin.ndpi,Tumor stromal invasion,4861.9
PKR-2-p53_d240_cald_maspin.ndpi,Tumor stromal invasion,23781.9
PKR-2-p53_d240_cald_maspin.ndpi,Tumor stromal invasion,12742
PKR-2-p53_d240_cald_maspin.ndpi,Tumor stromal invasion,1269
PKR-2-p53_d240_cald_maspin.ndpi,Tumor stromal invasion,17673.6
PKR-2-p53_d240_cald_maspin.ndpi,Tumor stromal invasion,730.35
PKR-2-p53_d240_cald_maspin.ndpi,Tumor stromal invasion,10630.3
PKR-2-p53_d240_cald_maspin.ndpi,Tumor stromal invasion,14199.6
PKR-2-p53_d240_cald_maspin.ndpi,Tumor stromal invasion,1345.9
PKR-2-p53_d240_cald_maspin.ndpi,Tumor stromal invasion,1700.7
PKR-2-p53_d240_cald_maspin.ndpi,Tumor stromal invasion,8382.2
PKR-2-p53_d240_cald_maspin.ndpi,Tumor stromal invasion,24492.3
PKR-2-p53_d240_cald_maspin.ndpi,Tumor stromal invasion,150823.1
PKR-2-p53_d240_cald_maspin.ndpi,Tumor stromal invasion,237377.7
PKR-2-p53_d240_cald_maspin.ndpi,Tumor stromal invasion,57723.3
PKR-2-p53_d240_cald_maspin.ndpi,Tumor stromal invasion,69966.4
PKR-2-p53_d240_cald_maspin.ndpi,Tumor stromal invasion,30024.1
PKR-2-p53_d240_cald_maspin.ndpi,Tumor stromal invasion,5563.6
PKR-2-p53_d240_cald_maspin.ndpi,Tumor stromal invasion,9231.7
PKR-2-p53_d240_cald_maspin.ndpi,Tumor stromal invasion,44538.7
PKR-2-p53_d240_cald_maspin.ndpi,Tumor stromal invasion,6655
PKR-2-p53_d240_cald_maspin.ndpi,Tumor stromal invasion,10838
PKR-2-p53_d240_cald_maspin.ndpi,Tumor stromal invasion,23460.8
PKR-2-p53_d240_cald_maspin.ndpi,Tumor stromal invasion,32464.5
PKR-2-p53_d240_cald_maspin.ndpi,Tumor stromal invasion,5410.3
PKR-2-p53_d240_cald_maspin.ndpi,Tumor stromal invasion,5062.1
PKR-2-p53_d240_cald_maspin.ndpi,Tumor stromal invasion,2307.5
PKR-2-p53_d240_cald_maspin.ndpi,Tumor stromal invasion,7888.4
PKR-2-p53_d240_cald_maspin.ndpi,Tumor stromal invasion,148897.3
PKR-2-p53_d240_cald_maspin.ndpi,Tumor stromal invasion,308083.1
PKR-2-p53_d240_cald_maspin.ndpi,Tumor stromal invasion,14412.5
PKR-2-p53_d240_cald_maspin.ndpi,Tumor stromal invasion,5469.2
PKR-2-p53_d240_cald_maspin.ndpi,Tumor stromal invasion,1481.2
PKR-2-p53_d240_cald_maspin.ndpi,Tumor stromal invasion,125291.3
PKR-2-p53_d240_cald_maspin.ndpi,Tumor stromal invasion,6001.6
PKR-2-p53_d240_cald_maspin.ndpi,Tumor stromal invasion,14772
PKR-2-p53_d240_cald_maspin.ndpi,Tumor stromal invasion,43025.6
PKR-2-p53_d240_cald_maspin.ndpi,Tumor stromal invasion,2808.4
PKR-2-p53_d240_cald_maspin.ndpi,Tumor stromal invasion,2808.4
PKR-2-p53_d240_cald_maspin.ndpi,Tumor stromal invasion,11836.3
PKR-2-p53_d240_cald_maspin.ndpi,Tumor stromal invasion,15051
PKR-2-p53_d240_cald_maspin.ndpi,Tumor stromal invasion,34499.7
PKR-2-p53_d240_cald_maspin.ndpi,Tumor stromal invasion,2808.4
PKR-2-p53_d240_cald_maspin.ndpi,Tumor stromal invasion,5816.3
PKR-2-p53_d240_cald_maspin.ndpi,Tumor stromal invasion,10242.4
PKR-2-p53_d240_cald_maspin.ndpi,Tumor stromal invasion,4618.6
PKR-2-p53_d240_cald_maspin.ndpi,Tumor stromal invasion,1643.1
PKR-2-p53_d240_cald_maspin.ndpi,Tumor stromal invasion,1481.2
PKR-2-p53_d240_cald_maspin.ndpi,Tumor stromal invasion,2019.9
PKR-2-p53_d240_cald_maspin.ndpi,Tumor stromal invasion,26932.5
PKR-2-p53_d240_cald_maspin.ndpi,Tumor stromal invasion,1968.4
PKR-2-p53_d240_cald_maspin.ndpi,Tumor stromal invasion,1968.4
PKR-2-p53_d240_cald_maspin.ndpi,Tumor stromal invasion,3469.2
PKR-2-p53_d240_cald_maspin.ndpi,Tumor stromal invasion,9452.2
PKR-2-p53_d240_cald_maspin.ndpi,Tumor stromal invasion,38747.1
PKR-2-p53_d240_cald_maspin.ndpi,Tumor stromal invasion,24088.1
PKR-2-p53_d240_cald_maspin.ndpi,Tumor stromal invasion,14727.9
PKR-2-p53_d240_cald_maspin.ndpi,Tumor stromal invasion,1591.6
PKR-2-p53_d240_cald_maspin.ndpi,Tumor stromal invasion,1342.8
PKR-2-p53_d240_cald_maspin.ndpi,Tumor stromal invasion,167454.3
PKR-2-p53_d240_cald_maspin.ndpi,Tumor stromal invasion,34540.2
PKR-2-p53_d240_cald_maspin.ndpi,Tumor stromal invasion,4616.8
PKR-2-p53_d240_cald_maspin.ndpi,Tumor stromal invasion,4616.8
PKR-2-p53_d240_cald_maspin.ndpi,Tumor stromal invasion,4616.8
PKR-2-p53_d240_cald_maspin.ndpi,Tumor stromal invasion,4616.8
PKR-2-p53_d240_cald_maspin.ndpi,Tumor stromal invasion,4616.8
PKR-2-p53_d240_cald_maspin.ndpi,Tumor stromal invasion,4616.8
PKR-2-p53_d240_cald_maspin.ndpi,Tumor stromal invasion,4616.8
PKR-2-p53_d240_cald_maspin.ndpi,Tumor stromal invasion,10709.3
PKR-2-p53_d240_cald_maspin.ndpi,Tumor stromal invasion,10909.2
PKR-2-p53_d240_cald_maspin.ndpi,Tumor stromal invasion,36265.8
PKR-2-p53_d240_cald_maspin.ndpi,Tumor stromal invasion,13576.2
PKR-2-p53_d240_cald_maspin.ndpi,Tumor stromal invasion,10048
PKR-2-p53_d240_cald_maspin.ndpi,Tumor stromal invasion,36989.3
PKR-2-p53_d240_cald_maspin.ndpi,Tumor stromal invasion,43399.4
PKR-2-p53_d240_cald_maspin.ndpi,Tumor stromal invasion,5944.3
PKR-2-p53_d240_cald_maspin.ndpi,Tumor other invasion,24889.4
PKR-2-p53_d240_cald_maspin.ndpi,Tumor stromal invasion,17002.6
PKR-2-p53_d240_cald_maspin.ndpi,Tumor stromal invasion,23592.6
PKR-2-p53_d240_cald_maspin.ndpi,Tumor stromal invasion,4183.9
PKR-2-p53_d240_cald_maspin.ndpi,Tumor stromal invasion,10324.5
PKR-2-p53_d240_cald_maspin.ndpi,Tumor stromal invasion,4183.9
PKR-2-p53_d240_cald_maspin.ndpi,Tumor other invasion,10003.3
PKR-2-p53_d240_cald_maspin.ndpi,Tumor other invasion,4183.9
PKR-2-p53_d240_cald_maspin.ndpi,Tumor other invasion,5745.1
PKR-2-p53_d240_cald_maspin.ndpi,Tumor other invasion,6904.3
PKR-2-p53_d240_cald_maspin.ndpi,Tumor other invasion,10889.5
PKR-2-p53_d240_cald_maspin.ndpi,Tumor other invasion,6360.2
PKR-2-p53_d240_cald_maspin.ndpi,Tumor other invasion,3518.5
PKR-2-p53_d240_cald_maspin.ndpi,Tumor other invasion,2382.6
PKR-2-p53_d240_cald_maspin.ndpi,Tumor other invasion,19275.4
PKR-2-p53_d240_cald_maspin.ndpi,Tumor stromal invasion,5639.7
PKR-2-p53_d240_cald_maspin.ndpi,Tumor stromal invasion,4015.8
PKR-2-p53_d240_cald_maspin.ndpi,Tumor stromal invasion,6368.1
PKR-2-p53_d240_cald_maspin.ndpi,Tumor stromal invasion,6301.8
PKR-2-p53_d240_cald_maspin.ndpi,Tumor stromal invasion,4015.8
PKR-2-p53_d240_cald_maspin.ndpi,Tumor stromal invasion,4015.8
PKR-2-p53_d240_cald_maspin.ndpi,Tumor stromal invasion,4992.8
PKR-2-p53_d240_cald_maspin.ndpi,Tumor stromal invasion,2125.5
PKR-2-p53_d240_cald_maspin.ndpi,Tumor stromal invasion,3459.5
PKR-2-p53_d240_cald_maspin.ndpi,Tumor stromal invasion,1140.8
PKR-2-p53_d240_cald_maspin.ndpi,Tumor stromal invasion,1587
PKR-2-p53_d240_cald_maspin.ndpi,Tumor stromal invasion,1170
PKR-2-p53_d240_cald_maspin.ndpi,Tumor stromal invasion,2109.7
PKR-2-p53_d240_cald_maspin.ndpi,Tumor stromal invasion,1883.4
PKR-2-p53_d240_cald_maspin.ndpi,Tumor stromal invasion,1983.3
PKR-2-p53_d240_cald_maspin.ndpi,Tumor stromal invasion,1657.2
PKR-2-p53_d240_cald_maspin.ndpi,Tumor stromal invasion,4546.6
PKR-2-p53_d240_cald_maspin.ndpi,Tumor stromal invasion,4974.3
PKR-2-p53_d240_cald_maspin.ndpi,Tumor stromal invasion,5147.5
PKR-2-p53_d240_cald_maspin.ndpi,Tumor stromal invasion,4653.5
PKR-2-p53_d240_cald_maspin.ndpi,Tumor stromal invasion,16170.8
PKR-2-p53_d240_cald_maspin.ndpi,Tumor stromal invasion,1517.7
PKR-2-p53_d240_cald_maspin.ndpi,Tumor stromal invasion,5917.4
PKR-2-p53_d240_cald_maspin.ndpi,Tumor stromal invasion,16298.3
PKR-2-p53_d240_cald_maspin.ndpi,Tumor stromal invasion,4525.6
PKR-2-p53_d240_cald_maspin.ndpi,Tumor stromal invasion,1514.2
PKR-2-p53_d240_cald_maspin.ndpi,Tumor stromal invasion,2105.3
PKR-2-p53_d240_cald_maspin.ndpi,Tumor stromal invasion,1686
PKR-2-p53_d240_cald_maspin.ndpi,Tumor stromal invasion,4829.3
PKR-2-p53_d240_cald_maspin.ndpi,Tumor stromal invasion,11824.8
PKR-2-p53_d240_cald_maspin.ndpi,Tumor stromal invasion,4210.2
PKR-2-p53_d240_cald_maspin.ndpi,Tumor stromal invasion,3315
PKR-2-p53_d240_cald_maspin.ndpi,Tumor stromal invasion,6551
PKR-2-p53_d240_cald_maspin.ndpi,Tumor stromal invasion,1923.4
PKR-2-p53_d240_cald_maspin.ndpi,Tumor stromal invasion,15998.7
PKR-2-p53_d240_cald_maspin.ndpi,Tumor stromal invasion,13232.3
PKR-2-p53_d240_cald_maspin.ndpi,Tumor stromal invasion,5629.8
PKR-2-p53_d240_cald_maspin.ndpi,Tumor stromal invasion,13784.7
PKR-2-p53_d240_cald_maspin.ndpi,Tumor stromal invasion,1888.2
PKR-2-p53_d240_cald_maspin.ndpi,Tumor stromal invasion,4612.4
PKR-2-p53_d240_cald_maspin.ndpi,Tumor stromal invasion,2686
PKR-2-p53_d240_cald_maspin.ndpi,Tumor stromal invasion,2579.7
PKR-2-p53_d240_cald_maspin.ndpi,Tumor stromal invasion,1712.9
PKR-2-p53_d240_cald_maspin.ndpi,Tumor stromal invasion,28326.8
PKR-2-p53_d240_cald_maspin.ndpi,Tumor stromal invasion,11156.3
PKR-2-p53_d240_cald_maspin.ndpi,Tumor stromal invasion,21696.1
PKR-2-p53_d240_cald_maspin.ndpi,Tumor stromal invasion,5908
PKR-2-p53_d240_cald_maspin.ndpi,Tumor stromal invasion,18606.6
PKR-2-p53_d240_cald_maspin.ndpi,Tumor stromal invasion,26654.4
PKR-2-p53_d240_cald_maspin.ndpi,Tumor stromal invasion,2763.2
PKR-2-p53_d240_cald_maspin.ndpi,Tumor stromal invasion,6794.8
PKR-2-p53_d240_cald_maspin.ndpi,Tumor lobular acinar invasion,277718.3
PKR-2-p53_d240_cald_maspin.ndpi,Tumor stromal invasion,553801.5
PKR-2-p53_d240_cald_maspin.ndpi,Tumor stromal invasion,18464.1
PKR-2-p53_d240_cald_maspin.ndpi,Tumor stromal invasion,18908.3
PKR-2-p53_d240_cald_maspin.ndpi,Tumor stromal invasion,2748.1
PKR-2-p53_d240_cald_maspin.ndpi,Tumor stromal invasion,16772.9
PKR-2-p53_d240_cald_maspin.ndpi,Tumor stromal invasion,4078.7
PKR-2-p53_d240_cald_maspin.ndpi,Tumor stromal invasion,2838.5
PKR-13-p53_d240_cald_maspin.ndpi,Tumor other invasion,28098.3
PKR-13-p53_d240_cald_maspin.ndpi,Tumor other invasion,40562.8
PKR-13-p53_d240_cald_maspin.ndpi,Tumor other invasion,36212.9
PKR-13-p53_d240_cald_maspin.ndpi,Tumor other invasion,93975.9
PKR-13-p53_d240_cald_maspin.ndpi,Tumor other invasion,25188.1
PKR-13-p53_d240_cald_maspin.ndpi,Tumor other invasion,16237.3
PKR-13-p53_d240_cald_maspin.ndpi,Tumor other invasion,29229.3
PKR-13-p53_d240_cald_maspin.ndpi,Tumor other invasion,17234.2
PKR-13-p53_d240_cald_maspin.ndpi,Tumor other invasion,43008.3
PKR-13-p53_d240_cald_maspin.ndpi,Tumor other invasion,35018.2
PKR-13-p53_d240_cald_maspin.ndpi,Tumor other invasion,16185.8
PKR-13-p53_d240_cald_maspin.ndpi,Tumor other invasion,24916.3
PKR-13-p53_d240_cald_maspin.ndpi,Tumor other invasion,2542.7
PKR-13-p53_d240_cald_maspin.ndpi,Tumor other invasion,15468.7
PKR-13-p53_d240_cald_maspin.ndpi,Tumor other invasion,33860.9
PKR-13-p53_d240_cald_maspin.ndpi,Tumor other invasion,4281.8
PKR-13-p53_d240_cald_maspin.ndpi,Tumor other invasion,4936.9
PKR-13-p53_d240_cald_maspin.ndpi,Tumor other invasion,108849
PKR-13-p53_d240_cald_maspin.ndpi,Tumor other invasion,19605.4
PKR-13-p53_d240_cald_maspin.ndpi,Tumor other invasion,7871.3
PKR-13-p53_d240_cald_maspin.ndpi,Tumor other invasion,22931.4
PKR-13-p53_d240_cald_maspin.ndpi,Tumor other invasion,1927.7
PKR-13-p53_d240_cald_maspin.ndpi,Tumor other invasion,10847.5
PKR-13-p53_d240_cald_maspin.ndpi,Tumor other invasion,1927.7
PKR-13-p53_d240_cald_maspin.ndpi,Tumor other invasion,21570.1
PKR-13-p53_d240_cald_maspin.ndpi,Tumor other invasion,17107.8
PKR-13-p53_d240_cald_maspin.ndpi,Tumor other invasion,10055.5
PKR-13-p53_d240_cald_maspin.ndpi,Tumor other invasion,2594.2
PKR-13-p53_d240_cald_maspin.ndpi,Tumor other invasion,7781.7
PKR-13-p53_d240_cald_maspin.ndpi,Tumor other invasion,131954.3
PKR-13-p53_d240_cald_maspin.ndpi,Tumor other invasion,39666.3
PKR-13-p53_d240_cald_maspin.ndpi,Tumor other invasion,62719.2
PKR-13-p53_d240_cald_maspin.ndpi,Tumor other invasion,3300.7
PKR-13-p53_d240_cald_maspin.ndpi,Tumor other invasion,6373.7
PKR-13-p53_d240_cald_maspin.ndpi,Tumor other invasion,7949.8
PKR-13-p53_d240_cald_maspin.ndpi,Tumor other invasion,7104.5
PKR-13-p53_d240_cald_maspin.ndpi,Tumor other invasion,92123.9
PKR-13-p53_d240_cald_maspin.ndpi,Tumor other invasion,23499.8
PKR-13-p53_d240_cald_maspin.ndpi,Tumor other invasion,170407.2
PKR-13-p53_d240_cald_maspin.ndpi,Tumor other invasion,307916.4
PKR-13-p53_d240_cald_maspin.ndpi,Tumor other invasion,19287.2
PKR-13-p53_d240_cald_maspin.ndpi,Tumor other invasion,8641.1
PKR-13-p53_d240_cald_maspin.ndpi,Tumor other invasion,623339.1
PKR-13-p53_d240_cald_maspin.ndpi,Tumor stromal invasion,121526
PKR-13-p53_d240_cald_maspin.ndpi,Tumor stromal invasion,36722.4
PKR-13-p53_d240_cald_maspin.ndpi,Tumor stromal invasion,39804
PKR-13-p53_d240_cald_maspin.ndpi,Tumor stromal invasion,18445.5
PKR-13-p53_d240_cald_maspin.ndpi,Tumor stromal invasion,100570.2
PKR-13-p53_d240_cald_maspin.ndpi,Tumor stromal invasion,52145.2
PKR-13-p53_d240_cald_maspin.ndpi,Tumor stromal invasion,28161.8
PKR-13-p53_d240_cald_maspin.ndpi,Tumor stromal invasion,42453.5
PKR-13-p53_d240_cald_maspin.ndpi,Tumor stromal invasion,23181.1
PKR-13-p53_d240_cald_maspin.ndpi,Tumor stromal invasion,4951.7
PKR-13-p53_d240_cald_maspin.ndpi,Tumor stromal invasion,38712.1
PKR-13-p53_d240_cald_maspin.ndpi,Tumor stromal invasion,21063.2
PKR-13-p53_d240_cald_maspin.ndpi,Tumor stromal invasion,91029
PKR-13-p53_d240_cald_maspin.ndpi,Tumor stromal invasion,11950.6
PKR-13-p53_d240_cald_maspin.ndpi,Tumor stromal invasion,24972.1
PKR-13-p53_d240_cald_maspin.ndpi,Tumor stromal invasion,3820.3
PKR-13-p53_d240_cald_maspin.ndpi,Tumor stromal invasion,20532.7
PKR-13-p53_d240_cald_maspin.ndpi,Tumor stromal invasion,13211.3
PKR-13-p53_d240_cald_maspin.ndpi,Tumor stromal invasion,2447.6
PKR-13-p53_d240_cald_maspin.ndpi,Tumor stromal invasion,28340.7
PKR-13-p53_d240_cald_maspin.ndpi,Tumor stromal invasion,2447.6
PKR-13-p53_d240_cald_maspin.ndpi,Tumor stromal invasion,2447.6
PKR-13-p53_d240_cald_maspin.ndpi,Tumor stromal invasion,2447.6
PKR-13-p53_d240_cald_maspin.ndpi,Tumor stromal invasion,2447.6
PKR-13-p53_d240_cald_maspin.ndpi,Tumor other invasion,17621.6
PKR-13-p53_d240_cald_maspin.ndpi,Tumor other invasion,36740.7
PKR-13-p53_d240_cald_maspin.ndpi,Tumor other invasion,3482.7
PKR-13-p53_d240_cald_maspin.ndpi,Tumor other invasion,4970.1
PKR-13-p53_d240_cald_maspin.ndpi,Tumor other invasion,4412.9
PKR-13-p53_d240_cald_maspin.ndpi,Tumor other invasion,9951.9
PKR-13-p53_d240_cald_maspin.ndpi,Tumor other invasion,48821.5
PKR-13-p53_d240_cald_maspin.ndpi,Tumor other invasion,2630589.8
PKR-13-p53_d240_cald_maspin.ndpi,Tumor other invasion,11666.4
PKR-13-p53_d240_cald_maspin.ndpi,Tumor other invasion,6150.5
PKR-13-p53_d240_cald_maspin.ndpi,Tumor other invasion,16626.5
PKR-13-p53_d240_cald_maspin.ndpi,Tumor other invasion,15904.2
PKR-13-p53_d240_cald_maspin.ndpi,Tumor other invasion,2351.7
PKR-13-p53_d240_cald_maspin.ndpi,Tumor other invasion,3805.4
PKR-13-p53_d240_cald_maspin.ndpi,Tumor other invasion,59733.1
PKR-13-p53_d240_cald_maspin.ndpi,Tumor other invasion,1107.7
PKR-13-p53_d240_cald_maspin.ndpi,Tumor other invasion,6575.4
PKR-13-p53_d240_cald_maspin.ndpi,Tumor other invasion,3348.8
PKR-13-p53_d240_cald_maspin.ndpi,Tumor other invasion,4868
PKR-13-p53_d240_cald_maspin.ndpi,Tumor other invasion,13803.9
PKR-13-p53_d240_cald_maspin.ndpi,Tumor other invasion,6356.5
PKR-13-p53_d240_cald_maspin.ndpi,Tumor other invasion,203103.8
PKR-13-p53_d240_cald_maspin.ndpi,Tumor other invasion,9753.9
PKR-13-p53_d240_cald_maspin.ndpi,Tumor other invasion,413045.1
PKR-13-p53_d240_cald_maspin.ndpi,Tumor other invasion,17113.6
PKR-13-p53_d240_cald_maspin.ndpi,Tumor other invasion,574507.4
PKR-13-p53_d240_cald_maspin.ndpi,Tumor other invasion,1967.5
PKR-13-p53_d240_cald_maspin.ndpi,Tumor other invasion,5591.2
PKR-13-p53_d240_cald_maspin.ndpi,Tumor other invasion,21470.4
PKR-13-p53_d240_cald_maspin.ndpi,Tumor other invasion,44667.6
PKR-13-p53_d240_cald_maspin.ndpi,Tumor other invasion,7774.9
PKR-13-p53_d240_cald_maspin.ndpi,Tumor other invasion,7983.9
PKR-13-p53_d240_cald_maspin.ndpi,Tumor other invasion,38785.6
PKR-13-p53_d240_cald_maspin.ndpi,Tumor other invasion,75610.5
PKR-13-p53_d240_cald_maspin.ndpi,Tumor other invasion,143432.8
PKR-13-p53_d240_cald_maspin.ndpi,Tumor other invasion,42710.1
PKR-13-p53_d240_cald_maspin.ndpi,Tumor other invasion,11820.2
PKR-13-p53_d240_cald_maspin.ndpi,Tumor other invasion,48258.7
PKR-13-p53_d240_cald_maspin.ndpi,Tumor other invasion,38465.1
PKR-13-p53_d240_cald_maspin.ndpi,Tumor other invasion,9585.1
PKR-13-p53_d240_cald_maspin.ndpi,Tumor other invasion,7259.3
PKR-13-p53_d240_cald_maspin.ndpi,Tumor other invasion,12562.8
PKR-13-p53_d240_cald_maspin.ndpi,Tumor other invasion,669023
PKR-13-p53_d240_cald_maspin.ndpi,Tumor other invasion,6802.7
PKR-13-p53_d240_cald_maspin.ndpi,Tumor other invasion,92752.6
PKR-13-p53_d240_cald_maspin.ndpi,Tumor other invasion,8661.3
PKR-13-p53_d240_cald_maspin.ndpi,Tumor other invasion,25766.3
PKR-13-p53_d240_cald_maspin.ndpi,Tumor other invasion,77815.6
PKR-13-p53_d240_cald_maspin.ndpi,Tumor other invasion,33097
PKR-13-p53_d240_cald_maspin.ndpi,Tumor other invasion,11449.3
PKR-13-p53_d240_cald_maspin.ndpi,Tumor other invasion,3461.2
PKR-13-p53_d240_cald_maspin.ndpi,Tumor other invasion,4034.5
PKR-13-p53_d240_cald_maspin.ndpi,Tumor other invasion,4276.1
PKR-13-p53_d240_cald_maspin.ndpi,Tumor other invasion,12242.4
PKR-13-p53_d240_cald_maspin.ndpi,Tumor other invasion,304874.2
PKR-13-p53_d240_cald_maspin.ndpi,Tumor other invasion,18329.3
PKR-13-p53_d240_cald_maspin.ndpi,Tumor other invasion,309470.8
PKR-13-p53_d240_cald_maspin.ndpi,Tumor other invasion,905621
PKR-13-p53_d240_cald_maspin.ndpi,Tumor other invasion,1517.7
PKR-13-p53_d240_cald_maspin.ndpi,Tumor other invasion,58049.9
PKR-13-p53_d240_cald_maspin.ndpi,Tumor other invasion,624078.7
PKR-13-p53_d240_cald_maspin.ndpi,Tumor other invasion,32379.4
PKR-13-p53_d240_cald_maspin.ndpi,Tumor other invasion,227978.2
PKR-13-p53_d240_cald_maspin.ndpi,Tumor other invasion,50973.8
[truncated: 3,980 more rows]

## Sheet: Figure 2d&e, SF 3b-SF 10 part 1
Figure 2d&e, and supplementary Figures 3b-10 part 1
Compartment dependent heterogeneity of 31 PDACs: export from qupath. The quantification was separated on a couple PDACs for feasibility and this is part 1.
Image,Class,Num Detections,Num Tumor: Negative,Num Tumor: Positive,Tumor: Positive %
PKR-46-CK17_CEAm.ndpi,tumor septa,0,0,0,
PKR-46-CK17_CEAm.ndpi,tumor lobule,0,0,0,
PKR-46-CK17_CEAm.ndpi,tumor lobule,0,0,0,
PKR-46-CK17_CEAm.ndpi,tumor septa,0,0,0,
PKR-46-CK17_CEAm.ndpi,tumor septa,0,0,0,
PKR-46-CK17_CEAm.ndpi,tumor lobule,0,0,0,
PKR-46-CK17_CEAm.ndpi,tumor septa,0,0,0,
PKR-46-CK17_CEAm.ndpi,tumor lobule,0,0,0,
PKR-46-CK17_CEAm.ndpi,tumor septa,0,0,0,
PKR-46-CK17_CEAm.ndpi,tumor lobule,0,0,0,
PKR-46-CK17_CEAm.ndpi,tumor septa,0,0,0,
PKR-46-CK17_CEAm.ndpi,tumor lobule,0,0,0,
PKR-46-CK17_CEAm.ndpi,tumor lobule,0,0,0,
PKR-46-CK17_CEAm.ndpi,tumor septa,0,0,0,
PKR-46-CK17_CEAm.ndpi,tumor septa,0,0,0,
PKR-46-CK17_CEAm.ndpi,tumor lobule,0,0,0,
PKR-46-CK17_CEAm.ndpi,tumor lobule,0,0,0,
PKR-46-CK17_CEAm.ndpi,tumor septa,0,0,0,
PKR-46-CK17_CEAm.ndpi,Lob 2,373,84,289,77.48
PKR-46-CK17_CEAm.ndpi,Lob 3,343,26,317,92.42
PKR-46-CK17_CEAm.ndpi,Lob 4,309,13,296,95.79
PKR-46-CK17_CEAm.ndpi,Lob 5,323,14,309,95.67
PKR-46-CK17_CEAm.ndpi,Lob 6,345,65,280,81.16
PKR-46-CK17_CEAm.ndpi,Lob 1,319,32,287,89.97
PKR-46-CK17_CEAm.ndpi,Septa 1,330,14,316,95.76
PKR-46-CK17_CEAm.ndpi,Septa 2,326,3,323,99.08
PKR-46-CK17_CEAm.ndpi,Septa 3,305,4,301,98.69
PKR-46-CK17_CEAm.ndpi,Septa 4,356,3,353,99.16
PKR-46-CK17_CEAm.ndpi,Septa 5,337,1,336,99.7
PKR-46-CK17_CEAm.ndpi,Septa 6,349,8,341,97.71
PKR-46-CK17_CEAm.ndpi,Septa 7,400,16,384,96
PKR-46-CK17_CEAm.ndpi,Septa 8,328,2,326,99.39
PKR-46-CK17_CEAm.ndpi,Septa 9,342,27,315,92.11
PKR-46-CK17_CEAm.ndpi,Lob 7,312,28,284,91.03
PKR-46-Muc5_Muc6.ndpi,Septa 1,359,338,21,5.85
PKR-46-Muc5_Muc6.ndpi,Septa 2,351,347,4,1.14
PKR-46-Muc5_Muc6.ndpi,Septa 3,412,356,56,13.59
PKR-46-Muc5_Muc6.ndpi,Septa 4,324,321,3,0.9259
PKR-46-Muc5_Muc6.ndpi,Septa 5,341,318,23,6.745
PKR-46-Muc5_Muc6.ndpi,Septa 6,429,413,16,3.73
PKR-46-Muc5_Muc6.ndpi,Septa 7,390,386,4,1.026
PKR-46-Muc5_Muc6.ndpi,Septa 8,329,328,1,0.304
PKR-46-Muc5_Muc6.ndpi,Lob 1,333,313,20,6.006
PKR-46-Muc5_Muc6.ndpi,Lob 2,303,221,82,27.06
PKR-46-Muc5_Muc6.ndpi,Lob 3,331,283,48,14.5
PKR-46-Muc5_Muc6.ndpi,Lob 4,428,331,97,22.66
PKR-46-Muc5_Muc6.ndpi,Lob 5,320,210,110,34.38
PKR-46-Muc5_Muc6.ndpi,Lob 6,416,128,288,69.23
PKR-46-Muc5_Muc6.ndpi,Septa 9,358,309,49,13.69
PKR-46-Muc5_Muc6.ndpi,Lob 7,396,306,90,22.73
PKR-46-WT1_CA125.ndpi,Septa 1,506,506,0,0
PKR-46-WT1_CA125.ndpi,Septa 2,344,331,13,3.779
PKR-46-WT1_CA125.ndpi,Septa 3,315,272,43,13.65
PKR-46-WT1_CA125.ndpi,Septa 4,343,338,5,1.458
PKR-46-WT1_CA125.ndpi,Septa 5,458,452,6,1.31
PKR-46-WT1_CA125.ndpi,Septa 6,412,407,5,1.214
PKR-46-WT1_CA125.ndpi,Septa 7,417,417,0,0
PKR-46-WT1_CA125.ndpi,Septa 8,378,366,12,3.175
PKR-46-WT1_CA125.ndpi,Lob 1,328,327,1,0.3049
PKR-46-WT1_CA125.ndpi,Lob 2,315,310,5,1.587
PKR-46-WT1_CA125.ndpi,Lob 3,327,326,1,0.3058
PKR-46-WT1_CA125.ndpi,Lob 4,310,301,9,2.903
PKR-46-WT1_CA125.ndpi,Lob 5,313,309,4,1.278
PKR-46-WT1_CA125.ndpi,Lob 6,333,333,0,0
PKR-46-WT1_CA125.ndpi,Septa 9,343,343,0,0
PKR-46-WT1_CA125.ndpi,Lob 7,405,403,2,0.4938
PKR-47-CK5_CD10.ndpi,Lob 1,301,301,0,0
PKR-47-CK5_CD10.ndpi,Septa 4,301,235,66,21.93
PKR-47-CK5_CD10.ndpi,Septa 1,376,362,14,3.723
PKR-47-CK5_CD10.ndpi,Septa 2,354,336,18,5.085
PKR-47-CK5_CD10.ndpi,Septa 3,332,255,77,23.19
PKR-47-CK5_CD10.ndpi,septa,0,0,0,
PKR-47-CK5_CD10.ndpi,Not lob,0,0,0,
PKR-47-CK5_CD10.ndpi,duxt¬®,0,0,0,
PKR-47-CK5_CD10.ndpi,duxt¬®,0,0,0,
PKR-47-CK5_CD10.ndpi,Not lob,0,0,0,
PKR-47-CK5_CD10.ndpi,Not lob,0,0,0,
PKR-47-CK5_CD10.ndpi,Lob 2,315,305,10,3.175
PKR-47-CK17_CEAm.ndpi,tumor lobule,0,0,0,
PKR-47-CK17_CEAm.ndpi,tumor septa,0,0,0,
PKR-47-CK17_CEAm.ndpi,tumor septa,0,0,0,
PKR-47-CK17_CEAm.ndpi,tumor septa,0,0,0,
PKR-47-CK17_CEAm.ndpi,tumor septa,0,0,0,
PKR-47-CK17_CEAm.ndpi,tumor lobule,0,0,0,
PKR-47-CK17_CEAm.ndpi,tumor lobule,0,0,0,
PKR-47-CK17_CEAm.ndpi,tumor lobule,0,0,0,
PKR-47-CK17_CEAm.ndpi,tumor lobule,0,0,0,
PKR-47-CK17_CEAm.ndpi,tumor lobule,0,0,0,
PKR-47-CK17_CEAm.ndpi,tumor lobule,0,0,0,
PKR-47-CK17_CEAm.ndpi,tumor lobule,0,0,0,
PKR-47-CK17_CEAm.ndpi,tumor septa,0,0,0,
PKR-47-CK17_CEAm.ndpi,tumor septa,0,0,0,
PKR-47-CK17_CEAm.ndpi,tumor lobule,0,0,0,
PKR-47-CK17_CEAm.ndpi,tumor septa,0,0,0,
PKR-47-CK17_CEAm.ndpi,tumor septa,0,0,0,
PKR-47-CK17_CEAm.ndpi,tumor septa,0,0,0,
PKR-47-CK17_CEAm.ndpi,Septa 3,541,6,535,98.89
PKR-47-CK17_CEAm.ndpi,Lob 1,304,146,158,51.97
PKR-47-CK17_CEAm.ndpi,Septa 1,324,128,196,60.49
PKR-47-CK17_CEAm.ndpi,Septa 2,325,67,258,79.38
PKR-47-CK17_CEAm.ndpi,Septa 4,381,24,357,93.7
PKR-47-CK17_CEAm.ndpi,Lob 2,319,133,186,58.31
PKR-47-Muc5_Muc6.ndpi,Lob 1,311,81,230,73.95
PKR-47-Muc5_Muc6.ndpi,Septa 2,319,28,291,91.22
PKR-47-Muc5_Muc6.ndpi,Septa 1,321,176,145,45.17
PKR-47-Muc5_Muc6.ndpi,Septa 3,319,269,50,15.67
PKR-47-Muc5_Muc6.ndpi,Septa 4,384,259,125,32.55
PKR-47-Muc5_Muc6.ndpi,Lob 2,309,77,232,75.08
PKR-47-WT1_CA125.ndpi,Septa 4,583,577,6,1.029
PKR-47-WT1_CA125.ndpi,Septa 3,369,359,10,2.71
PKR-47-WT1_CA125.ndpi,Septa 2,436,434,2,0.4587
PKR-47-WT1_CA125.ndpi,Septa 1,428,425,3,0.7009
PKR-47-WT1_CA125.ndpi,Lob 1,325,325,0,0
PKR-47-WT1_CA125.ndpi,Lob 2,375,370,5,1.333
PKR-57-CK5_CD10.ndpi,Lob 1,343,337,6,1.749
PKR-57-CK5_CD10.ndpi,Lob 2,326,326,0,0
PKR-57-CK5_CD10.ndpi,Lob 3,386,382,4,1.036
PKR-57-CK5_CD10.ndpi,Lob 4,318,318,0,0
PKR-57-CK5_CD10.ndpi,Lob 5,360,350,10,2.778
PKR-57-CK5_CD10.ndpi,Lob 6,307,306,1,0.3257
PKR-57-CK5_CD10.ndpi,Septa 1,328,328,0,0
PKR-57-CK5_CD10.ndpi,Septa 2,337,337,0,0
PKR-57-CK5_CD10.ndpi,Septa 3,307,307,0,0
PKR-57-CK5_CD10.ndpi,Septa 4,370,370,0,0
PKR-57-CK5_CD10.ndpi,Septa 5,312,312,0,0
PKR-57-CK5_CD10.ndpi,Septa 6,359,359,0,0
PKR-57-CK5_CD10.ndpi,Septa 7,368,368,0,0
PKR-57-CK5_CD10.ndpi,Septa 8,453,453,0,0
PKR-57-CK5_CD10.ndpi,Septa 9,372,372,0,0
PKR-57-CK17_CEAm.ndpi,tumor lobule,0,0,0,
PKR-57-CK17_CEAm.ndpi,tumor septa,0,0,0,
PKR-57-CK17_CEAm.ndpi,tumor lobule,0,0,0,
PKR-57-CK17_CEAm.ndpi,tumor septa,0,0,0,
PKR-57-CK17_CEAm.ndpi,tumor septa,0,0,0,
PKR-57-CK17_CEAm.ndpi,tumor septa,0,0,0,
PKR-57-CK17_CEAm.ndpi,tumor septa,0,0,0,
PKR-57-CK17_CEAm.ndpi,tumor lobule,0,0,0,
PKR-57-CK17_CEAm.ndpi,tumor lobule,0,0,0,
PKR-57-CK17_CEAm.ndpi,tumor lobule,0,0,0,
PKR-57-CK17_CEAm.ndpi,tumor septa,0,0,0,
PKR-57-CK17_CEAm.ndpi,tumor lobule,0,0,0,
PKR-57-CK17_CEAm.ndpi,tumor septa,0,0,0,
PKR-57-CK17_CEAm.ndpi,tumor septa,0,0,0,
PKR-57-CK17_CEAm.ndpi,tumor lobule,0,0,0,
PKR-57-CK17_CEAm.ndpi,tumor lobule,0,0,0,
PKR-57-CK17_CEAm.ndpi,tumor lobule,0,0,0,
PKR-57-CK17_CEAm.ndpi,tumor septa,0,0,0,
PKR-57-CK17_CEAm.ndpi,Lob 1,323,103,220,68.11
PKR-57-CK17_CEAm.ndpi,Lob 2,355,336,19,5.352
PKR-57-CK17_CEAm.ndpi,Septa 2,318,103,215,67.61
PKR-57-CK17_CEAm.ndpi,Septa 3,314,192,122,38.85
PKR-57-CK17_CEAm.ndpi,Lob 3,339,335,4,1.18
PKR-57-CK17_CEAm.ndpi,Septa 1,309,108,201,65.05
PKR-57-CK17_CEAm.ndpi,Septa 4,324,84,240,74.07
PKR-57-CK17_CEAm.ndpi,Septa 5,331,25,306,92.45
PKR-57-CK17_CEAm.ndpi,Septa 6,337,66,271,80.42
PKR-57-CK17_CEAm.ndpi,Lob 4,328,188,140,42.68
PKR-57-CK17_CEAm.ndpi,Septa 7,324,65,259,79.94
PKR-57-CK17_CEAm.ndpi,Septa 8,354,27,327,92.37
PKR-57-CK17_CEAm.ndpi,Septa 9,307,40,267,86.97
PKR-57-CK17_CEAm.ndpi,Lob 5,350,271,79,22.57
PKR-57-CK17_CEAm.ndpi,Lob 6,325,238,87,26.77
PKR-57-Muc5_Muc6.ndpi,Lob 1,332,191,141,42.47
PKR-57-Muc5_Muc6.ndpi,Lob 2,308,185,123,39.94
PKR-57-Muc5_Muc6.ndpi,Lob 3,372,264,108,29.03
PKR-57-Muc5_Muc6.ndpi,Lob 4,306,110,196,64.05
PKR-57-Muc5_Muc6.ndpi,Lob 5,348,292,56,16.09
PKR-57-Muc5_Muc6.ndpi,Lob 6,321,266,55,17.13
PKR-57-Muc5_Muc6.ndpi,Septa 1,309,228,81,26.21
PKR-57-Muc5_Muc6.ndpi,Septa 2,362,282,80,22.1
PKR-57-Muc5_Muc6.ndpi,Septa 3,319,294,25,7.837
PKR-57-Muc5_Muc6.ndpi,Septa 4,314,289,25,7.962
PKR-57-Muc5_Muc6.ndpi,Septa 5,304,294,10,3.289
PKR-57-Muc5_Muc6.ndpi,Septa 6,337,219,118,35.01
PKR-57-Muc5_Muc6.ndpi,Septa 7,340,259,81,23.82
PKR-57-Muc5_Muc6.ndpi,Septa 8,338,153,185,54.73
PKR-57-Muc5_Muc6.ndpi,Septa 9,317,313,4,1.262
PKR-58-CK5_CD10.ndpi,Septa 1,391,337,54,13.81
PKR-58-CK5_CD10.ndpi,Septa 2,328,197,131,39.94
PKR-58-CK5_CD10.ndpi,Septa 3,314,218,96,30.57
PKR-58-CK5_CD10.ndpi,,0,0,0,
PKR-58-CK5_CD10.ndpi,Septa 4,302,271,31,10.26
PKR-58-CK5_CD10.ndpi,Septa 5,316,303,13,4.114
PKR-58-CK5_CD10.ndpi,Septa 6,313,260,53,16.93
PKR-58-CK5_CD10.ndpi,Septa 7,350,338,12,3.429
PKR-58-CK5_CD10.ndpi,Septa 8,317,189,128,40.38
PKR-58-CK5_CD10.ndpi,Septa 9,324,269,55,16.98
PKR-58-CK5_CD10.ndpi,Lob 8,302,270,32,10.6
PKR-58-CK5_CD10.ndpi,Lob 2,328,228,100,30.49
PKR-58-CK5_CD10.ndpi,Lob 3,306,246,60,19.61
PKR-58-CK5_CD10.ndpi,Lob 4,314,195,119,37.9
PKR-58-CK5_CD10.ndpi,Lob 5,311,228,83,26.69
PKR-58-CK5_CD10.ndpi,Lob 1,319,200,119,37.3
PKR-58-CK5_CD10.ndpi,Lob 6,301,112,189,62.79
PKR-58-CK5_CD10.ndpi,Lob 7,305,240,65,21.31
PKR-58-CK5_CD10.ndpi,Lob 9,305,259,46,15.08
PKR-58-CK17_CEAm.ndpi,tumor septa,0,0,0,
PKR-58-CK17_CEAm.ndpi,tumor lobule,0,0,0,
PKR-58-CK17_CEAm.ndpi,tumor lobule,0,0,0,
PKR-58-CK17_CEAm.ndpi,tumor septa,0,0,0,
PKR-58-CK17_CEAm.ndpi,tumor septa,0,0,0,
PKR-58-CK17_CEAm.ndpi,tumor septa,0,0,0,
PKR-58-CK17_CEAm.ndpi,tumor septa,0,0,0,
PKR-58-CK17_CEAm.ndpi,tumor septa,0,0,0,
PKR-58-CK17_CEAm.ndpi,tumor septa,0,0,0,
PKR-58-CK17_CEAm.ndpi,tumor septa,0,0,0,
PKR-58-CK17_CEAm.ndpi,tumor lobule,0,0,0,
PKR-58-CK17_CEAm.ndpi,tumor lobule,0,0,0,
PKR-58-CK17_CEAm.ndpi,tumor septa,0,0,0,
PKR-58-CK17_CEAm.ndpi,tumor lobule,0,0,0,
PKR-58-CK17_CEAm.ndpi,tumor lobule,0,0,0,
PKR-58-CK17_CEAm.ndpi,tumor lobule,0,0,0,
PKR-58-CK17_CEAm.ndpi,tumor lobule,0,0,0,
PKR-58-CK17_CEAm.ndpi,tumor lobule,0,0,0,
PKR-58-CK17_CEAm.ndpi,Septa 1,337,5,332,98.52
PKR-58-CK17_CEAm.ndpi,Septa 2,341,2,339,99.41
PKR-58-CK17_CEAm.ndpi,Lob 6,317,4,313,98.74
PKR-58-CK17_CEAm.ndpi,Lob 7,319,1,318,99.69
PKR-58-CK17_CEAm.ndpi,Septa 4,358,2,356,99.44
PKR-58-CK17_CEAm.ndpi,Septa 5,322,0,322,100
PKR-58-CK17_CEAm.ndpi,Septa 6,336,13,323,96.13
PKR-58-CK17_CEAm.ndpi,Septa 7,360,0,360,100
PKR-58-CK17_CEAm.ndpi,Lob 1,303,4,299,98.68
PKR-58-CK17_CEAm.ndpi,Lob 2,324,3,321,99.07
PKR-58-CK17_CEAm.ndpi,Lob 3,308,2,306,99.35
PKR-58-CK17_CEAm.ndpi,Lob 4,308,2,306,99.35
PKR-58-CK17_CEAm.ndpi,Lob 5,301,2,299,99.34
PKR-58-CK17_CEAm.ndpi,Septa 3,307,3,304,99.02
PKR-58-CK17_CEAm.ndpi,Septa 8,314,4,310,98.73
PKR-58-CK17_CEAm.ndpi,Lob 8,310,10,300,96.77
PKR-58-CK17_CEAm.ndpi,Lob 9,314,6,308,98.09
PKR-58-CK17_CEAm.ndpi,Septa 9,364,1,363,99.73
PKR-58-Muc5_Muc6.ndpi,Lob 9,322,77,245,76.09
PKR-58-Muc5_Muc6.ndpi,Septa 1,333,180,153,45.95
PKR-58-Muc5_Muc6.ndpi,Septa 5,311,54,257,82.64
PKR-58-Muc5_Muc6.ndpi,Septa 4,304,59,245,80.59
PKR-58-Muc5_Muc6.ndpi,Lob 5,300,169,131,43.67
PKR-58-Muc5_Muc6.ndpi,Lob 4,302,207,95,31.46
PKR-58-Muc5_Muc6.ndpi,Lob 1,302,226,76,25.17
PKR-58-Muc5_Muc6.ndpi,Lob 2,300,123,177,59
PKR-58-Muc5_Muc6.ndpi,Lob 8,382,138,244,63.87
PKR-58-Muc5_Muc6.ndpi,Lob 3,330,181,149,45.15
PKR-58-Muc5_Muc6.ndpi,Lob 6,440,162,278,63.18
PKR-58-Muc5_Muc6.ndpi,Lob 7,391,145,246,62.92
PKR-58-Muc5_Muc6.ndpi,Septa 2,312,265,47,15.06
PKR-58-Muc5_Muc6.ndpi,Septa 3,389,250,139,35.73
PKR-58-Muc5_Muc6.ndpi,Septa 6,357,228,129,36.13
PKR-58-Muc5_Muc6.ndpi,Septa 7,308,41,267,86.69
PKR-58-Muc5_Muc6.ndpi,Septa 8,343,195,148,43.15
PKR-58-Muc5_Muc6.ndpi,Septa 9,397,178,219,55.16
PKR-58-WT1_CA125.ndpi,Septa 1,333,47,286,85.89
PKR-58-WT1_CA125.ndpi,Septa 2,320,35,285,89.06
PKR-58-WT1_CA125.ndpi,Septa 3,318,148,170,53.46
PKR-58-WT1_CA125.ndpi,Septa 4,323,89,234,72.45
PKR-58-WT1_CA125.ndpi,Septa 5,304,80,224,73.68
PKR-58-WT1_CA125.ndpi,Septa 6,320,128,192,60
PKR-58-WT1_CA125.ndpi,Septa 7,330,276,54,16.36
PKR-58-WT1_CA125.ndpi,Septa 8,396,170,226,57.07
PKR-58-WT1_CA125.ndpi,Septa 9,370,133,237,64.05
PKR-58-WT1_CA125.ndpi,Lob 9,311,172,139,44.69
PKR-58-WT1_CA125.ndpi,Lob 8,300,112,188,62.67
PKR-58-WT1_CA125.ndpi,Lob 7,300,213,87,29
PKR-58-WT1_CA125.ndpi,Lob 6,343,209,134,39.07
PKR-58-WT1_CA125.ndpi,Lob 5,304,67,237,77.96
PKR-58-WT1_CA125.ndpi,Lob 4,326,105,221,67.79
PKR-58-WT1_CA125.ndpi,Lob 1,303,34,269,88.78
PKR-58-WT1_CA125.ndpi,Lob 2,335,115,220,65.67
PKR-58-WT1_CA125.ndpi,Lob 3,330,142,188,56.97
PKR-62-CK17_CEAm.ndpi,tumor septa,0,0,0,
PKR-62-CK17_CEAm.ndpi,tumor septa,0,0,0,
PKR-62-CK17_CEAm.ndpi,tumor lobule,0,0,0,
PKR-62-CK17_CEAm.ndpi,tumor septa,0,0,0,
PKR-62-CK17_CEAm.ndpi,tumor lobule,0,0,0,
PKR-62-CK17_CEAm.ndpi,tumor septa,0,0,0,
PKR-62-CK17_CEAm.ndpi,tumor septa,0,0,0,
PKR-62-CK17_CEAm.ndpi,tumor lobule,0,0,0,
PKR-62-CK17_CEAm.ndpi,tumor septa,0,0,0,
PKR-62-CK17_CEAm.ndpi,tumor septa,0,0,0,
PKR-62-CK17_CEAm.ndpi,tumor lobule,0,0,0,
PKR-62-CK17_CEAm.ndpi,tumor lobule,0,0,0,
PKR-62-CK17_CEAm.ndpi,tumor septa,0,0,0,
PKR-62-CK17_CEAm.ndpi,tumor lobule,0,0,0,
PKR-62-CK17_CEAm.ndpi,tumor lobule,0,0,0,
PKR-62-CK17_CEAm.ndpi,tumor septa,0,0,0,
PKR-62-CK17_CEAm.ndpi,tumor lobule,0,0,0,
PKR-62-CK17_CEAm.ndpi,tumor lobule,0,0,0,
PKR-62-CK17_CEAm.ndpi,Lob 1,306,26,280,91.5
PKR-62-CK17_CEAm.ndpi,Lob 2,302,94,208,68.87
PKR-62-CK17_CEAm.ndpi,Lob 4,316,18,298,94.3
PKR-62-CK17_CEAm.ndpi,Lob 6,352,14,338,96.02
PKR-62-CK17_CEAm.ndpi,Lob 7,332,50,282,84.94
PKR-62-CK17_CEAm.ndpi,Lob 8,350,79,271,77.43
PKR-62-CK17_CEAm.ndpi,Lob 9,382,11,371,97.12
PKR-62-CK17_CEAm.ndpi,Septa 1,346,52,294,84.97
PKR-62-CK17_CEAm.ndpi,Septa 2,319,5,314,98.43
PKR-62-CK17_CEAm.ndpi,Septa 3,323,32,291,90.09
PKR-62-CK17_CEAm.ndpi,Septa 4,308,19,289,93.83
PKR-62-CK17_CEAm.ndpi,Septa 5,301,61,240,79.73
PKR-62-CK17_CEAm.ndpi,Septa 6,307,24,283,92.18
PKR-62-CK17_CEAm.ndpi,Septa 7,364,68,296,81.32
PKR-62-CK17_CEAm.ndpi,Septa 8,305,29,276,90.49
PKR-62-CK17_CEAm.ndpi,Lob 3,415,177,238,57.35
PKR-62-CK17_CEAm.ndpi,Lob 5,479,293,186,38.83
PKR-62-CK17_CEAm.ndpi,Septa 9,321,10,311,96.88
PKR-62-Muc5_Muc6.ndpi,Septa 1,680,451,229,33.68
PKR-62-Muc5_Muc6.ndpi,Septa 3,345,318,27,7.826
PKR-62-Muc5_Muc6.ndpi,Septa 4,367,244,123,33.51
PKR-62-Muc5_Muc6.ndpi,Septa 5,334,104,230,68.86
PKR-62-Muc5_Muc6.ndpi,Septa 6,378,328,50,13.23
PKR-62-Muc5_Muc6.ndpi,Septa 7,327,304,23,7.034
PKR-62-Muc5_Muc6.ndpi,Septa 8,347,311,36,10.37
PKR-62-Muc5_Muc6.ndpi,Septa 9,416,309,107,25.72
PKR-62-Muc5_Muc6.ndpi,Lob 1,357,158,199,55.74
PKR-62-Muc5_Muc6.ndpi,Lob 2,305,186,119,39.02
PKR-62-Muc5_Muc6.ndpi,Lob 3,471,300,171,36.31
PKR-62-Muc5_Muc6.ndpi,Lob 4,323,222,101,31.27
PKR-62-Muc5_Muc6.ndpi,Lob 5,701,64,637,90.87
PKR-62-Muc5_Muc6.ndpi,Lob 6,458,188,270,58.95
PKR-62-Muc5_Muc6.ndpi,Lob 7,351,294,57,16.24
PKR-62-Muc5_Muc6.ndpi,Lob 8,664,162,502,75.6
PKR-62-Muc5_Muc6.ndpi,Septa 2,372,309,63,16.94
PKR-62-Muc5_Muc6.ndpi,Lob 9,374,202,172,45.99
PKR-62-WT1_CA125.ndpi,Septa 1,507,120,387,76.33
PKR-62-WT1_CA125.ndpi,Septa 2,351,34,317,90.31
PKR-62-WT1_CA125.ndpi,Septa 3,307,31,276,89.9
PKR-62-WT1_CA125.ndpi,Septa 4,344,312,32,9.302
PKR-62-WT1_CA125.ndpi,Septa 5,341,160,181,53.08
PKR-62-WT1_CA125.ndpi,Septa 6,374,279,95,25.4
PKR-62-WT1_CA125.ndpi,Septa 7,374,290,84,22.46
PKR-62-WT1_CA125.ndpi,Septa 8,348,206,142,40.8
PKR-62-WT1_CA125.ndpi,Septa 9,301,43,258,85.71
PKR-62-WT1_CA125.ndpi,Lob 1,393,38,355,90.33
PKR-62-WT1_CA125.ndpi,Lob 2,319,160,159,49.84
PKR-62-WT1_CA125.ndpi,Lob 3,347,69,278,80.12
PKR-62-WT1_CA125.ndpi,Lob 4,310,116,194,62.58
PKR-62-WT1_CA125.ndpi,Lob 5,360,302,58,16.11
PKR-62-WT1_CA125.ndpi,Lob 6,342,65,277,80.99
PKR-62-WT1_CA125.ndpi,Lob 7,313,231,82,26.2
PKR-62-WT1_CA125.ndpi,Lob 8,389,226,163,41.9
PKR-62-WT1_CA125.ndpi,Lob 9,306,40,266,86.93
PKR-46-CDX2_CA199.ndpi,Lob 1,300,284,16,5.333
PKR-46-CDX2_CA199.ndpi,Lob 3,306,303,3,0.9804
PKR-46-CDX2_CA199.ndpi,Lob 4,336,307,29,8.631
PKR-46-CDX2_CA199.ndpi,Lob 5,319,306,13,4.075
PKR-46-CDX2_CA199.ndpi,Lob 6,329,328,1,0.304
PKR-46-CDX2_CA199.ndpi,Lob 7,307,254,53,17.26
PKR-46-CDX2_CA199.ndpi,Septa 1,359,357,2,0.5571
PKR-46-CDX2_CA199.ndpi,Septa 2,330,322,8,2.424
PKR-46-CDX2_CA199.ndpi,Septa 3,331,331,0,0
PKR-46-CDX2_CA199.ndpi,Septa 4,309,309,0,0
PKR-46-CDX2_CA199.ndpi,Septa 5,346,346,0,0
PKR-46-CDX2_CA199.ndpi,Septa 6,331,329,2,0.6042
PKR-46-CDX2_CA199.ndpi,Septa 7,669,598,71,10.61
PKR-46-CDX2_CA199.ndpi,Septa 8,307,300,7,2.28
PKR-46-CDX2_CA199.ndpi,Septa 9,324,321,3,0.9259
PKR-57-CDX2_CA199.ndpi,Septa 1,308,178,130,42.21
PKR-57-CDX2_CA199.ndpi,Septa 2,318,318,0,0
PKR-57-CDX2_CA199.ndpi,Septa 3,303,303,0,0
PKR-57-CDX2_CA199.ndpi,Septa 9,320,319,1,0.3125
PKR-57-CDX2_CA199.ndpi,Septa 4,319,318,1,0.3135
PKR-57-CDX2_CA199.ndpi,Septa 5,316,316,0,0
PKR-57-CDX2_CA199.ndpi,Septa 6,333,333,0,0
PKR-57-CDX2_CA199.ndpi,Septa 7,310,308,2,0.6452
PKR-57-CDX2_CA199.ndpi,Septa 8,300,300,0,0
PKR-57-CDX2_CA199.ndpi,Lob 1,324,313,11,3.395
PKR-57-CDX2_CA199.ndpi,Lob 2,303,293,10,3.3
PKR-57-CDX2_CA199.ndpi,Lob 3,323,301,22,6.811
PKR-57-CDX2_CA199.ndpi,Lob 5,304,259,45,14.8
PKR-57-CDX2_CA199.ndpi,Lob 6,315,289,26,8.254
PKR-57-CDX2_CA199.ndpi,Lob 4,337,315,22,6.528

## Sheet: Figure 2d&e, SF 3b-SF 10 part 2
Figure 2d&e, and supplementary Figures 3b-10
Compartment dependent heterogeneity of 31 PDACs: export from qupath. The quantification was separated on a couple PDACs for feasibility and this is part 2.
Image,Class,Num Detections,Num Tumor: Negative,Num Tumor: Positive,Tumor: Positive %
PKR-1-ck17_ceam.ndpi ,Septa 1,457,57,400,87.53
PKR-1-ck17_ceam.ndpi ,Septa 2,403,11,392,97.27
PKR-1-ck17_ceam.ndpi ,Lob 3,345,18,327,94.78
PKR-1-ck17_ceam.ndpi ,Septa 5,361,6,355,98.34
PKR-1-ck17_ceam.ndpi ,Lob 4,347,35,312,89.91
PKR-1-ck17_ceam.ndpi ,Lob 1,347,38,309,89.05
PKR-1-ck17_ceam.ndpi ,Lob 5,315,11,304,96.51
PKR-1-ck17_ceam.ndpi ,Lob 2,404,10,394,97.52
PKR-1-ck17_ceam.ndpi ,Septa 8,324,41,283,87.35
PKR-1-ck17_ceam.ndpi ,Septa 7,394,8,386,97.97
PKR-1-ck17_ceam.ndpi ,Septa 3,371,22,349,94.07
PKR-1-ck17_ceam.ndpi ,Septa 4,340,11,329,96.76
PKR-1-ck17_ceam.ndpi ,Septa 9,383,5,378,98.69
PKR-1-ck17_ceam.ndpi ,Septa 6,315,7,308,97.78
PKR-1-muc5ac_muc6.ndpi,Lob 5,413,299,114,27.6
PKR-1-muc5ac_muc6.ndpi,Lob 4,398,335,63,15.83
PKR-1-muc5ac_muc6.ndpi,Septa 1,527,482,45,8.539
PKR-1-muc5ac_muc6.ndpi,Septa 2,468,454,14,2.991
PKR-1-muc5ac_muc6.ndpi,Septa 3,362,308,54,14.92
PKR-1-muc5ac_muc6.ndpi,Septa 4,425,330,95,22.35
PKR-1-muc5ac_muc6.ndpi,Septa 5,444,400,44,9.91
PKR-1-muc5ac_muc6.ndpi,Septa 6,441,360,81,18.37
PKR-1-muc5ac_muc6.ndpi,Septa 8,402,286,116,28.86
PKR-1-muc5ac_muc6.ndpi,Lob 3,384,328,56,14.58
PKR-1-muc5ac_muc6.ndpi,Lob 1,333,289,44,13.21
PKR-1-muc5ac_muc6.ndpi,Septa 9,341,308,33,9.677
PKR-1-muc5ac_muc6.ndpi,Septa 7,351,190,161,45.87
PKR-1-muc5ac_muc6.ndpi,Lob 2,345,259,86,24.93
PKR-1-wt1_ca125.ndpi,Lob 1,333,223,110,33.03
PKR-1-wt1_ca125.ndpi,Lob 4,366,183,183,50
PKR-1-wt1_ca125.ndpi,Lob 5,343,256,87,25.36
PKR-1-wt1_ca125.ndpi,Septa 1,386,175,211,54.66
PKR-1-wt1_ca125.ndpi,Septa 2,494,102,392,79.35
PKR-1-wt1_ca125.ndpi,Septa 3,401,245,156,38.9
PKR-1-wt1_ca125.ndpi,Septa 4,336,99,237,70.54
PKR-1-wt1_ca125.ndpi,Septa 5,387,168,219,56.59
PKR-1-wt1_ca125.ndpi,Septa 6,333,123,210,63.06
PKR-1-wt1_ca125.ndpi,Septa 7,366,221,145,39.62
PKR-1-wt1_ca125.ndpi,Septa 8,345,120,225,65.22
PKR-1-wt1_ca125.ndpi,Septa 9,324,144,180,55.56
PKR-1-wt1_ca125.ndpi,Lob 2,322,201,121,37.58
PKR-1-wt1_ca125.ndpi,Lob 3,374,172,202,54.01
PKR-11-ck17_ceam.ndpi,Lob 2,337,28,309,91.69
PKR-11-ck17_ceam.ndpi,Lob 4,347,22,325,93.66
PKR-11-ck17_ceam.ndpi,Lob 5,652,38,614,94.17
PKR-11-ck17_ceam.ndpi,,0,0,0,
PKR-11-ck17_ceam.ndpi,,31,0,0,
PKR-11-ck17_ceam.ndpi,Lob 3,322,28,294,91.3
PKR-11-ck17_ceam.ndpi,Lob 7,518,12,506,97.68
PKR-11-ck17_ceam.ndpi,Lob 8,325,14,311,95.69
PKR-11-ck17_ceam.ndpi,Lob 9,508,18,490,96.46
PKR-11-ck17_ceam.ndpi,Septa 1,371,19,352,94.88
PKR-11-ck17_ceam.ndpi,Septa 2,325,15,310,95.38
PKR-11-ck17_ceam.ndpi,Septa 3,334,10,324,97.01
PKR-11-ck17_ceam.ndpi,,357,11,346,96.92
PKR-11-ck17_ceam.ndpi,Septa 4,541,10,531,98.15
PKR-11-ck17_ceam.ndpi,Septa 5,356,5,351,98.6
PKR-11-ck17_ceam.ndpi,Septa 6,375,6,369,98.4
PKR-11-ck17_ceam.ndpi,Septa 7,383,4,379,98.96
PKR-11-ck17_ceam.ndpi,Septa 8,371,4,367,98.92
PKR-11-ck17_ceam.ndpi,,0,0,0,
PKR-11-ck17_ceam.ndpi,Septa 9,329,8,321,97.57
PKR-11-ck17_ceam.ndpi,Lob (C),494,469,25,5.061
PKR-11-ck17_ceam.ndpi,Lob 1,494,469,25,5.061
PKR-11-ck17_ceam.ndpi,Lob 6,327,74,253,77.37
PKR-11-ck17_ceam.ndpi,Lob (C),327,74,253,77.37
PKR-11-muc5ac_muc6.ndpi,Lob 2,347,273,74,21.33
PKR-11-muc5ac_muc6.ndpi,Lob 3,313,255,58,18.53
PKR-11-muc5ac_muc6.ndpi,Lob 4,407,309,98,24.08
PKR-11-muc5ac_muc6.ndpi,Lob 5,394,369,25,6.345
PKR-11-muc5ac_muc6.ndpi,Lob 7,355,248,107,30.14
PKR-11-muc5ac_muc6.ndpi,Lob 8,424,409,15,3.538
PKR-11-muc5ac_muc6.ndpi,Lob 9,364,305,59,16.21
PKR-11-muc5ac_muc6.ndpi,Septa 1,318,308,10,3.145
PKR-11-muc5ac_muc6.ndpi,Septa 2,308,273,35,11.36
PKR-11-muc5ac_muc6.ndpi,Septa 3,314,312,2,0.6369
PKR-11-muc5ac_muc6.ndpi,Septa 4,383,377,6,1.567
PKR-11-muc5ac_muc6.ndpi,Septa 5,345,322,23,6.667
PKR-11-muc5ac_muc6.ndpi,Septa 6,302,271,31,10.26
PKR-11-muc5ac_muc6.ndpi,Septa 7,349,333,16,4.585
PKR-11-muc5ac_muc6.ndpi,Septa 8,372,327,45,12.1
PKR-11-muc5ac_muc6.ndpi,Septa 9,327,229,98,29.97
PKR-11-muc5ac_muc6.ndpi,Lob (C),347,22,325,93.66
PKR-11-muc5ac_muc6.ndpi,Lob (C),349,147,202,57.88
PKR-11-muc5ac_muc6.ndpi,Lob 1,347,22,325,93.66
PKR-11-muc5ac_muc6.ndpi,Lob 6,349,147,202,57.88
PKR-11-wt1_ca125.ndpi,Lob 2,303,302,1,0.33
PKR-11-wt1_ca125.ndpi,Lob 3,337,337,0,0
PKR-11-wt1_ca125.ndpi,Lob 4,483,483,0,0
PKR-11-wt1_ca125.ndpi,Lob 5,500,500,0,0
PKR-11-wt1_ca125.ndpi,Lob 7,391,382,9,2.302
PKR-11-wt1_ca125.ndpi,Lob 8,444,436,8,1.802
PKR-11-wt1_ca125.ndpi,Lob 9,510,507,3,0.5882
PKR-11-wt1_ca125.ndpi,Septa 1,339,329,10,2.95
PKR-11-wt1_ca125.ndpi,Septa 2,441,441,0,0
PKR-11-wt1_ca125.ndpi,Septa 3,477,477,0,0
PKR-11-wt1_ca125.ndpi,Septa 4,463,462,1,0.216
PKR-11-wt1_ca125.ndpi,Septa 5,368,368,0,0
PKR-11-wt1_ca125.ndpi,Septa 6,384,376,8,2.083
PKR-11-wt1_ca125.ndpi,Septa 7,321,306,15,4.673
PKR-11-wt1_ca125.ndpi,Septa 8,399,383,16,4.01
PKR-11-wt1_ca125.ndpi,Septa 9,621,621,0,0
PKR-11-wt1_ca125.ndpi,Lob (C),357,357,0,0
PKR-11-wt1_ca125.ndpi,Lob (C),402,402,0,0
PKR-11-wt1_ca125.ndpi,Lob 1,402,402,0,0
PKR-11-wt1_ca125.ndpi,Lob 6,357,357,0,0
PKR-16-ck17_ceam.ndpi,Septa 1,380,193,187,49.21
PKR-16-ck17_ceam.ndpi,Septa 2,321,245,76,23.68
PKR-16-ck17_ceam.ndpi,Septa 3,316,181,135,42.72
PKR-16-ck17_ceam.ndpi,Septa 4,303,15,288,95.05
PKR-16-ck17_ceam.ndpi,Septa 5,461,50,411,89.15
PKR-16-ck17_ceam.ndpi,Septa 6,323,28,295,91.33
PKR-16-ck17_ceam.ndpi,Septa 7,398,259,139,34.92
PKR-16-ck17_ceam.ndpi,Septa 8,317,261,56,17.67
PKR-16-ck17_ceam.ndpi,Septa 9,412,403,9,2.184
PKR-16-ck17_ceam.ndpi,Lob 1,360,359,1,0.2778
PKR-16-ck17_ceam.ndpi,Lob 2,384,384,0,0
PKR-16-ck17_ceam.ndpi,Lob 3,330,328,2,0.6061
PKR-16-ck17_ceam.ndpi,Lob 4,329,328,1,0.304
PKR-16-ck17_ceam.ndpi,Lob 5,430,427,3,0.6977
PKR-16-ck17_ceam.ndpi,Lob 6,386,383,3,0.7772
PKR-16-ck17_ceam.ndpi,Lob 7,510,510,0,0
PKR-16-ck17_ceam.ndpi,Lob 9,555,487,68,12.25
PKR-16-ck17_ceam.ndpi,Lob 8,378,351,27,7.143
PKR-16-muc5a_muc6.ndpi,Septa 2,326,254,72,22.09
PKR-16-muc5a_muc6.ndpi,Septa 3,335,251,84,25.07
PKR-16-muc5a_muc6.ndpi,Septa 4,417,326,91,21.82
PKR-16-muc5a_muc6.ndpi,Septa 5,333,255,78,23.42
PKR-16-muc5a_muc6.ndpi,Septa 6,378,338,40,10.58
PKR-16-muc5a_muc6.ndpi,Septa 7,444,436,8,1.802
PKR-16-muc5a_muc6.ndpi,Septa 8,444,435,9,2.027
PKR-16-muc5a_muc6.ndpi,Septa 9,400,388,12,3
PKR-16-muc5a_muc6.ndpi,Lob 1,364,203,161,44.23
PKR-16-muc5a_muc6.ndpi,Lob 2,339,126,213,62.83
PKR-16-muc5a_muc6.ndpi,Lob 3,349,176,173,49.57
PKR-16-muc5a_muc6.ndpi,Lob 4,370,170,200,54.05
PKR-16-muc5a_muc6.ndpi,Lob 5,366,204,162,44.26
PKR-16-muc5a_muc6.ndpi,Lob 6,326,183,143,43.87
PKR-16-muc5a_muc6.ndpi,Lob 8,323,262,61,18.89
PKR-16-muc5a_muc6.ndpi,Septa 1,353,164,189,53.54
PKR-16-muc5a_muc6.ndpi,Lob 7,319,95,224,70.22
PKR-16-muc5a_muc6.ndpi,Lob 9,341,202,139,40.76
PKR-16-wt1_ca125.ndpi,Septa 1,435,418,17,3.908
PKR-16-wt1_ca125.ndpi,Septa 2,335,329,6,1.791
PKR-16-wt1_ca125.ndpi,Septa 3,355,281,74,20.85
PKR-16-wt1_ca125.ndpi,Septa 4,379,125,254,67.02
PKR-16-wt1_ca125.ndpi,Septa 5,440,82,358,81.36
PKR-16-wt1_ca125.ndpi,Septa 6,393,193,200,50.89
PKR-16-wt1_ca125.ndpi,Septa 7,461,458,3,0.6508
PKR-16-wt1_ca125.ndpi,Septa 8,519,519,0,0
PKR-16-wt1_ca125.ndpi,Septa 9,439,438,1,0.2278
PKR-16-wt1_ca125.ndpi,Lob 1,355,355,0,0
PKR-16-wt1_ca125.ndpi,Lob 2,404,404,0,0
PKR-16-wt1_ca125.ndpi,Lob 3,310,310,0,0
PKR-16-wt1_ca125.ndpi,Lob 4,328,328,0,0
PKR-16-wt1_ca125.ndpi,Lob 5,316,316,0,0
PKR-16-wt1_ca125.ndpi,Lob 6,324,324,0,0
PKR-16-wt1_ca125.ndpi,Lob 7,392,392,0,0
PKR-16-wt1_ca125.ndpi,Lob 8,307,307,0,0
PKR-16-wt1_ca125.ndpi,Lob 9,426,340,86,20.19
PKR-11-p63_ck5.ndpi,Lob 2,304,297,7,2.303
PKR-11-p63_ck5.ndpi,Septa 6,333,329,4,1.201
PKR-11-p63_ck5.ndpi,Lob 7,388,350,38,9.794
PKR-16-ck5_cd10.ndpi,Septa 7,343,307,36,10.5
PKR-16-ck5_cd10.ndpi,Lob 9,370,253,117,31.62
PKR-16-ck5_cd10.ndpi,Lob 8,307,305,2,0.6515
PKR-16-ck5_cd10.ndpi,Lob 7,324,324,0,0
PKR-16-ck5_cd10.ndpi,Lob 3,314,303,11,3.503
PKR-16-ck5_cd10.ndpi,Lob 2,349,346,3,0.8596
PKR-16-ck5_cd10.ndpi,Lob 1,367,355,12,3.27
PKR-16-ck5_cd10.ndpi,Septa 1,301,123,178,59.14
PKR-16-ck5_cd10.ndpi,Septa 2,340,286,54,15.88
PKR-16-ck5_cd10.ndpi,Septa 3,353,266,87,24.65
PKR-16-ck5_cd10.ndpi,Septa 4,301,3,298,99
PKR-16-ck5_cd10.ndpi,Septa 5,337,4,333,98.81
PKR-16-ck5_cd10.ndpi,Septa 6,431,64,367,85.15
PKR-16-ck5_cd10.ndpi,Lob 5,322,322,0,0
PKR-16-ck5_cd10.ndpi,Lob 6,315,315,0,0
PKR-16-ck5_cd10.ndpi,Lob 4,346,343,3,0.8671
PKR-16-ck5_cd10.ndpi,Septa 8,399,397,2,0.5013
PKR-16-ck5_cd10.ndpi,Septa 9,390,388,2,0.5128
PKR-11-hmga2_ck19.ndpi,Septa 1,308,265,43,13.96
PKR-11-hmga2_ck19.ndpi,Septa 2,326,316,10,3.067
PKR-11-hmga2_ck19.ndpi,Septa 3,316,222,94,29.75
PKR-11-hmga2_ck19.ndpi,Septa 4,418,303,115,27.51
PKR-11-hmga2_ck19.ndpi,Septa 5,310,249,61,19.68
PKR-11-hmga2_ck19.ndpi,Septa 6,304,277,27,8.882
PKR-11-hmga2_ck19.ndpi,Septa 7,357,341,16,4.482
PKR-11-hmga2_ck19.ndpi,Septa 8,380,272,108,28.42
PKR-11-hmga2_ck19.ndpi,Septa 9,355,352,3,0.8451
PKR-11-hmga2_ck19.ndpi,Lob 1,394,355,39,9.898
PKR-11-hmga2_ck19.ndpi,Lob 6,369,301,68,18.43
PKR-11-hmga2_ck19.ndpi,Lob 2,316,315,1,0.3165
PKR-11-hmga2_ck19.ndpi,Lob 3,355,352,3,0.8451
PKR-11-hmga2_ck19.ndpi,Lob 4,314,310,4,1.274
PKR-11-hmga2_ck19.ndpi,Lob 5,314,276,38,12.1
PKR-11-hmga2_ck19.ndpi,Lob 7,304,275,29,9.539
PKR-11-hmga2_ck19.ndpi,Lob 8,319,209,110,34.48
PKR-11-hmga2_ck19.ndpi,Lob 9,341,289,52,15.25
PKR-16-hmga2_ck19.ndpi,Septa 1,381,372,9,2.362
PKR-16-hmga2_ck19.ndpi,Septa 2,326,316,10,3.067
PKR-16-hmga2_ck19.ndpi,Septa 3,319,244,75,23.51
PKR-16-hmga2_ck19.ndpi,Septa 4,350,196,154,44
PKR-16-hmga2_ck19.ndpi,Septa 5,323,291,32,9.907
PKR-16-hmga2_ck19.ndpi,Septa 6,422,311,111,26.3
PKR-16-hmga2_ck19.ndpi,Lob 2,303,300,3,0.9901
PKR-16-hmga2_ck19.ndpi,Lob 3,308,304,4,1.299
PKR-16-hmga2_ck19.ndpi,Lob 4,349,343,6,1.719
PKR-16-hmga2_ck19.ndpi,Lob 6,304,301,3,0.9868
PKR-16-hmga2_ck19.ndpi,Lob 5,329,329,0,0
PKR-16-hmga2_ck19.ndpi,Lob 7,437,437,0,0
PKR-16-hmga2_ck19.ndpi,Lob 8,324,323,1,0.3086
PKR-16-hmga2_ck19.ndpi,Lob 9,447,445,2,0.4474
PKR-16-hmga2_ck19.ndpi,Septa 7,314,314,0,0
PKR-16-hmga2_ck19.ndpi,Septa 8,435,434,1,0.2299
PKR-16-hmga2_ck19.ndpi,Septa 9,369,368,1,0.271
PKR-16-hmga2_ck19.ndpi,Lob 1,317,314,3,0.9464
PKR-1-cdx2_ca199.ndpi,Lob 1,302,294,8,2.649
PKR-1-cdx2_ca199.ndpi,Lob 2,317,317,0,0
PKR-1-cdx2_ca199.ndpi,Lob 3,300,281,19,6.333
PKR-1-cdx2_ca199.ndpi,Lob 4,310,309,1,0.3226
PKR-1-cdx2_ca199.ndpi,Lob 5,318,302,16,5.031
PKR-1-cdx2_ca199.ndpi,Septa 1,312,311,1,0.3205
PKR-1-cdx2_ca199.ndpi,Septa 2,390,386,4,1.026
PKR-1-cdx2_ca199.ndpi,Septa 3,354,353,1,0.2825
PKR-1-cdx2_ca199.ndpi,Septa 4,398,383,15,3.769
PKR-1-cdx2_ca199.ndpi,Septa 5,349,344,5,1.433
PKR-1-cdx2_ca199.ndpi,Septa 6,324,322,2,0.6173
PKR-1-cdx2_ca199.ndpi,Septa 7,361,359,2,0.554
PKR-1-cdx2_ca199.ndpi,Septa 8,303,302,1,0.33
PKR-1-cdx2_ca199.ndpi,Septa 9,517,517,0,0
PKR-16-cdx2_ca199.ndpi,Lob 1,367,331,36,9.809
PKR-16-cdx2_ca199.ndpi,Lob 2,372,321,51,13.71
PKR-16-cdx2_ca199.ndpi,Lob 3,326,307,19,5.828
PKR-16-cdx2_ca199.ndpi,Lob 4,321,318,3,0.9346
PKR-16-cdx2_ca199.ndpi,Lob 5,303,290,13,4.29
PKR-16-cdx2_ca199.ndpi,Lob 6,309,297,12,3.883
PKR-16-cdx2_ca199.ndpi,Lob 7,408,403,5,1.225
PKR-16-cdx2_ca199.ndpi,Lob 8,304,302,2,0.6579
PKR-16-cdx2_ca199.ndpi,Lob 9,360,308,52,14.44
PKR-16-cdx2_ca199.ndpi,Septa 1,332,331,1,0.3012
PKR-16-cdx2_ca199.ndpi,Septa 2,305,302,3,0.9836
PKR-16-cdx2_ca199.ndpi,Septa 3,326,326,0,0
PKR-16-cdx2_ca199.ndpi,Septa 4,310,310,0,0
PKR-16-cdx2_ca199.ndpi,Septa 5,321,321,0,0
PKR-16-cdx2_ca199.ndpi,Septa 6,325,325,0,0
PKR-16-cdx2_ca199.ndpi,Septa 7,326,326,0,0
PKR-16-cdx2_ca199.ndpi,Septa 8,359,359,0,0
PKR-16-cdx2_ca199.ndpi,Septa 9,344,344,0,0

## Sheet: Figure 2d&e, SF 3b-SF 10 part 3
Figure 2d&e, and supplementary Figures 3b-10
Compartment dependent heterogeneity of 31 PDACs: export from qupath. The quantification was separated on a couple PDACs for feasibility and this is part 3.
Image,Class,Num Detections,Num Tumor: Negative,Num Tumor: Positive,Tumor: Positive %
PKR-13-ck17_ceam.ndpi,,0,0,0,
PKR-13-ck17_ceam.ndpi,Lob 6,568,559,9,1.585
PKR-13-ck17_ceam.ndpi,Lob 7,399,309,90,22.56
PKR-13-ck17_ceam.ndpi,Lob 8,467,427,40,8.565
PKR-13-ck17_ceam.ndpi,Septa 5,349,104,245,70.2
PKR-13-ck17_ceam.ndpi,Lob 1,337,330,7,2.077
PKR-13-ck17_ceam.ndpi,Lob 5,317,155,162,51.1
PKR-13-ck17_ceam.ndpi,Lob 9,508,462,46,9.055
PKR-13-ck17_ceam.ndpi,Septa 6,369,112,257,69.65
PKR-13-ck17_ceam.ndpi,Septa 3,330,82,248,75.15
PKR-13-ck17_ceam.ndpi,Septa 9,304,28,276,90.79
PKR-13-ck17_ceam.ndpi,Septa 8,409,87,322,78.73
PKR-13-ck17_ceam.ndpi,Septa 7,331,113,218,65.86
PKR-13-ck17_ceam.ndpi,Septa 1,335,109,226,67.46
PKR-13-ck17_ceam.ndpi,Septa 2,304,37,267,87.83
PKR-13-ck17_ceam.ndpi,Septa 4,367,132,235,64.03
PKR-13-ck17_ceam.ndpi,Lob 3,302,189,113,37.42
PKR-13-ck17_ceam.ndpi,Lob 4,306,103,203,66.34
PKR-13-ck17_ceam.ndpi,Lob 2,303,124,179,59.08
PKR-13-ck17_ceam.ndpi,,0,0,0,
PKR-13-ck17_ceam.ndpi,,0,0,0,
PKR-13-ck17_ceam.ndpi,,0,0,0,
PKR-13-muc5ac_muc6.ndpi,,0,0,0,
PKR-13-muc5ac_muc6.ndpi,Septa 5,350,348,2,0.5714
PKR-13-muc5ac_muc6.ndpi,Septa 8,344,335,9,2.616
PKR-13-muc5ac_muc6.ndpi,Lob 3,438,264,174,39.73
PKR-13-muc5ac_muc6.ndpi,Septa 1,395,181,214,54.18
PKR-13-muc5ac_muc6.ndpi,Septa 6,452,313,139,30.75
PKR-13-muc5ac_muc6.ndpi,Septa 9,376,372,4,1.064
PKR-13-muc5ac_muc6.ndpi,Septa 3,464,272,192,41.38
PKR-13-muc5ac_muc6.ndpi,Septa 7,343,341,2,0.5831
PKR-13-muc5ac_muc6.ndpi,Septa 4,460,314,146,31.74
PKR-13-muc5ac_muc6.ndpi,Lob 7,326,86,240,73.62
PKR-13-muc5ac_muc6.ndpi,Lob 8,303,46,257,84.82
PKR-13-muc5ac_muc6.ndpi,Lob 1,484,259,225,46.49
PKR-13-muc5ac_muc6.ndpi,Lob 9,317,38,279,88.01
PKR-13-muc5ac_muc6.ndpi,Lob 6,308,135,173,56.17
PKR-13-muc5ac_muc6.ndpi,Lob 5,347,127,220,63.4
PKR-13-muc5ac_muc6.ndpi,Lob 4,310,124,186,60
PKR-13-muc5ac_muc6.ndpi,Lob 2,438,97,341,77.85
PKR-13-muc5ac_muc6.ndpi,Septa 2,394,239,155,39.34
PKR-4-ck17_ceam.ndpi,,0,0,0,
PKR-4-ck17_ceam.ndpi,Septa 6,332,327,5,1.506
PKR-4-ck17_ceam.ndpi,Lob 3,864,864,0,0
PKR-4-ck17_ceam.ndpi,Lob 4,376,373,3,0.7979
PKR-4-ck17_ceam.ndpi,Lob 6,617,617,0,0
PKR-4-ck17_ceam.ndpi,Lob 7,585,585,0,0
PKR-4-ck17_ceam.ndpi,Lob 5,361,337,24,6.648
PKR-4-ck17_ceam.ndpi,Lob 2,316,272,44,13.92
PKR-4-ck17_ceam.ndpi,Lob 1,307,306,1,0.3257
PKR-4-ck17_ceam.ndpi,Septa 1,338,336,2,0.5917
PKR-4-ck17_ceam.ndpi,Septa 9,389,360,29,7.455
PKR-4-ck17_ceam.ndpi,Septa 3,402,349,53,13.18
PKR-4-ck17_ceam.ndpi,Septa 5,443,192,251,56.66
PKR-4-ck17_ceam.ndpi,Septa 4,320,141,179,55.94
PKR-4-ck17_ceam.ndpi,Septa 7,368,330,38,10.33
PKR-4-ck17_ceam.ndpi,Septa 2,331,254,77,23.26
PKR-4-ck17_ceam.ndpi,Lob 9,384,384,0,0
PKR-4-ck17_ceam.ndpi,intravssc endothel lymph spread,326,323,3,0.9202
PKR-4-ck17_ceam.ndpi,Lob 8,315,315,0,0
PKR-4-ck17_ceam.ndpi,Septa 8,310,239,71,22.9
PKR-4-muc5ac_muc6.ndpi,Septa 9,360,256,104,28.89
PKR-4-muc5ac_muc6.ndpi,Septa 4,418,401,17,4.067
PKR-4-muc5ac_muc6.ndpi,Lob 2,339,225,114,33.63
PKR-4-muc5ac_muc6.ndpi,Septa 3,384,321,63,16.41
PKR-4-muc5ac_muc6.ndpi,Septa 5,405,266,139,34.32
PKR-4-muc5ac_muc6.ndpi,Septa 2,415,313,102,24.58
PKR-4-muc5ac_muc6.ndpi,Septa 8,323,281,42,13
PKR-4-muc5ac_muc6.ndpi,Lob 4,304,201,103,33.88
PKR-4-muc5ac_muc6.ndpi,Lob 5,324,133,191,58.95
PKR-4-muc5ac_muc6.ndpi,Septa 1,312,106,206,66.03
PKR-4-muc5ac_muc6.ndpi,Septa 6,417,329,88,21.1
PKR-4-muc5ac_muc6.ndpi,Septa 7,340,188,152,44.71
PKR-4-muc5ac_muc6.ndpi,Lob 6,328,6,322,98.17
PKR-4-muc5ac_muc6.ndpi,Lob 7,400,3,397,99.25
PKR-4-muc5ac_muc6.ndpi,Lob 1,319,233,86,26.96
PKR-4-muc5ac_muc6.ndpi,Lob 8,437,356,81,18.54
PKR-4-muc5ac_muc6.ndpi,Lob 9,448,125,323,72.1
PKR-4-muc5ac_muc6.ndpi,Lob 3,481,98,383,79.63
PKR-32-muc5ac_muc6.ndpi,Lob 1,386,317,69,17.88
PKR-32-muc5ac_muc6.ndpi,Septa 1,366,366,0,0
PKR-32-muc5ac_muc6.ndpi,Lob 2,417,338,79,18.94
PKR-32-muc5ac_muc6.ndpi,Lob 3,343,278,65,18.95
PKR-32-muc5ac_muc6.ndpi,Lob 4,324,258,66,20.37
PKR-32-muc5ac_muc6.ndpi,Septa 3,340,301,39,11.47
PKR-32-muc5ac_muc6.ndpi,Tumor,0,0,0,
PKR-32-muc5ac_muc6.ndpi,Tumor,0,0,0,
PKR-32-muc5ac_muc6.ndpi,Tumor,0,0,0,
PKR-32-muc5ac_muc6.ndpi,Tumor,0,0,0,
PKR-32-muc5ac_muc6.ndpi,Tumor,0,0,0,
PKR-32-muc5ac_muc6.ndpi,Tumor,0,0,0,
PKR-32-muc5ac_muc6.ndpi,Tumor,0,0,0,
PKR-32-muc5ac_muc6.ndpi,Tumor,0,0,0,
PKR-32-muc5ac_muc6.ndpi,Tumor,0,0,0,
PKR-32-muc5ac_muc6.ndpi,Tumor,0,0,0,
PKR-32-muc5ac_muc6.ndpi,Tumor,0,0,0,
PKR-32-muc5ac_muc6.ndpi,Tumor,0,0,0,
PKR-32-muc5ac_muc6.ndpi,Tumor,0,0,0,
PKR-32-muc5ac_muc6.ndpi,Septa 4,330,330,0,0
PKR-32-muc5ac_muc6.ndpi,Septa 2,338,335,3,0.8876
PKR-32-ck17_ceam.ndpi,,0,0,0,
PKR-32-ck17_ceam.ndpi,,0,0,0,
PKR-32-ck17_ceam.ndpi,Tumor,0,0,0,
PKR-32-ck17_ceam.ndpi,Septa 1,306,77,229,74.84
PKR-32-ck17_ceam.ndpi,Septa 2,309,20,289,93.53
PKR-32-ck17_ceam.ndpi,Septa 3,335,13,322,96.12
PKR-32-ck17_ceam.ndpi,Septa 4,382,43,339,88.74
PKR-32-ck17_ceam.ndpi,Lob 1,383,176,207,54.05
PKR-32-ck17_ceam.ndpi,Lob 3,372,92,280,75.27
PKR-32-ck17_ceam.ndpi,Lob 2,450,121,329,73.11
PKR-32-ck17_ceam.ndpi,Lob 4,310,210,100,32.26
PKR-4-ck5_cd10.ndpi,Lob 6,313,313,0,0
PKR-4-ck5_cd10.ndpi,Lob 7,317,317,0,0
PKR-4-ck5_cd10.ndpi,Lob 3,336,336,0,0
PKR-4-ck5_cd10.ndpi,Lob 1,400,397,3,0.75
PKR-4-ck5_cd10.ndpi,Lob 4,326,306,20,6.135
PKR-4-ck5_cd10.ndpi,Lob 8,340,331,9,2.647
PKR-4-ck5_cd10.ndpi,Lob 5,447,445,2,0.4474
PKR-4-ck5_cd10.ndpi,Lob 9,389,389,0,0
PKR-4-ck5_cd10.ndpi,Lob 2,469,467,2,0.4264
PKR-4-ck5_cd10.ndpi,Septa 1,340,340,0,0
PKR-4-ck5_cd10.ndpi,Septa 2,369,369,0,0
PKR-4-ck5_cd10.ndpi,Septa 3,502,502,0,0
PKR-4-ck5_cd10.ndpi,Septa 4,355,346,9,2.535
PKR-4-ck5_cd10.ndpi,Septa 5,369,366,3,0.813
PKR-4-ck5_cd10.ndpi,Septa 6,373,373,0,0
PKR-4-ck5_cd10.ndpi,Septa 7,302,300,2,0.6623
PKR-4-ck5_cd10.ndpi,Septa 9,314,299,15,4.777
PKR-4-ck5_cd10.ndpi,NO,0,0,0,
PKR-4-ck5_cd10.ndpi,Septa 8,438,426,12,2.74
PKR-4-hmga2_ck19.ndpi,Septa 1,408,399,9,2.206
PKR-4-hmga2_ck19.ndpi,Septa 2,381,381,0,0
PKR-4-hmga2_ck19.ndpi,Septa 6,346,346,0,0
PKR-4-hmga2_ck19.ndpi,Septa 5,375,334,41,10.93
PKR-4-hmga2_ck19.ndpi,Septa 4,340,306,34,10
PKR-4-hmga2_ck19.ndpi,Septa 3,403,394,9,2.233
PKR-4-hmga2_ck19.ndpi,Septa 7,364,364,0,0
PKR-4-hmga2_ck19.ndpi,Septa 8,338,324,14,4.142
PKR-4-hmga2_ck19.ndpi,Septa 9,323,319,4,1.238
PKR-4-hmga2_ck19.ndpi,Lob 1,306,305,1,0.3268
PKR-4-hmga2_ck19.ndpi,Lob 4,300,299,1,0.3333
PKR-4-hmga2_ck19.ndpi,Lob 8,314,314,0,0
PKR-4-hmga2_ck19.ndpi,Lob 9,335,333,2,0.597
PKR-4-hmga2_ck19.ndpi,Lob 5,325,320,5,1.538
PKR-4-hmga2_ck19.ndpi,Lob 3,308,295,13,4.221
PKR-4-hmga2_ck19.ndpi,Lob 6,358,349,9,2.514
PKR-4-hmga2_ck19.ndpi,Lob 7,310,309,1,0.3226
PKR-4-hmga2_ck19.ndpi,Lob 2,318,316,2,0.6289
PKR-4-cdx2_ca199.ndpi,Lob 1,303,140,163,53.8
PKR-4-cdx2_ca199.ndpi,Lob 3,307,134,173,56.35
PKR-4-cdx2_ca199.ndpi,Lob 7,420,241,179,42.62
PKR-4-cdx2_ca199.ndpi,Lob 6,309,222,87,28.16
PKR-4-cdx2_ca199.ndpi,Lob 2,312,241,71,22.76
PKR-4-cdx2_ca199.ndpi,Lob 4,306,151,155,50.65
PKR-4-cdx2_ca199.ndpi,Lob 5,331,157,174,52.57
PKR-4-cdx2_ca199.ndpi,Lob 9,349,106,243,69.63
PKR-4-cdx2_ca199.ndpi,Lob 8,308,166,142,46.1
PKR-4-cdx2_ca199.ndpi,Septa 1,319,102,217,68.03
PKR-4-cdx2_ca199.ndpi,Septa 2,314,94,220,70.06
PKR-4-cdx2_ca199.ndpi,Septa 3,366,288,78,21.31
PKR-4-cdx2_ca199.ndpi,Septa 4,302,273,29,9.603
PKR-4-cdx2_ca199.ndpi,Septa 5,390,214,176,45.13
PKR-4-cdx2_ca199.ndpi,Septa 6,321,38,283,88.16
PKR-4-cdx2_ca199.ndpi,Septa 7,319,110,209,65.52
PKR-4-cdx2_ca199.ndpi,Septa 8,303,178,125,41.25
PKR-4-cdx2_ca199.ndpi,Septa 9,373,275,98,26.27
PKR-13-cdx2_ca199.ndpi,Lob 1,340,55,285,83.82
PKR-13-cdx2_ca199.ndpi,Lob 2,340,311,29,8.529
PKR-13-cdx2_ca199.ndpi,Lob 3,314,208,106,33.76
PKR-13-cdx2_ca199.ndpi,Lob 4,320,301,19,5.938
PKR-13-cdx2_ca199.ndpi,Lob 5,337,327,10,2.967
PKR-13-cdx2_ca199.ndpi,Lob 6,341,264,77,22.58
PKR-13-cdx2_ca199.ndpi,Lob 7,338,309,29,8.58
PKR-13-cdx2_ca199.ndpi,Lob 8,331,320,11,3.323
PKR-13-cdx2_ca199.ndpi,Lob 9,398,388,10,2.513
PKR-13-cdx2_ca199.ndpi,Septa 1,325,325,0,0
PKR-13-cdx2_ca199.ndpi,Septa 2,303,285,18,5.941
PKR-13-cdx2_ca199.ndpi,Septa 3,362,350,12,3.315
PKR-13-cdx2_ca199.ndpi,Septa 4,304,302,2,0.6579
PKR-13-cdx2_ca199.ndpi,Septa 5,304,287,17,5.592
PKR-13-cdx2_ca199.ndpi,Septa 6,318,281,37,11.64
PKR-13-cdx2_ca199.ndpi,Septa 7,302,288,14,4.636
PKR-13-cdx2_ca199.ndpi,Septa 8,313,301,12,3.834
PKR-13-cdx2_ca199.ndpi,Septa 9,388,356,32,8.247
PKR-32-cdx2_ca199.ndpi,Septa 1,349,349,0,0
PKR-32-cdx2_ca199.ndpi,Septa 2,331,331,0,0
PKR-32-cdx2_ca199.ndpi,Septa 3,341,341,0,0
PKR-32-cdx2_ca199.ndpi,Septa 4,330,329,1,0.303
PKR-32-cdx2_ca199.ndpi,Lob 1,312,240,72,23.08
PKR-32-cdx2_ca199.ndpi,Lob 2,411,411,0,0
PKR-32-cdx2_ca199.ndpi,Lob 3,326,203,123,37.73
PKR-32-cdx2_ca199.ndpi,Lob 4,348,296,52,14.94

## Sheet: Figure 2d&e, SF 3b-SF 10 part 4
Figure 2d&e, and supplementary Figures 3b-10
Compartment dependent heterogeneity of 31 PDACs: export from qupath. The quantification was separated on a couple PDACs for feasibility and this is part 4.
Image,Class,Num Detections,Num Tumor: Negative,Num Tumor: Positive,Tumor: Positive %
PKR-2-ck17_ceam_2.ndpi,Lob 1,489,484,5,1.022
PKR-2-ck17_ceam_2.ndpi,Lob 2,319,227,92,28.84
PKR-2-ck17_ceam_2.ndpi,Lob 3,417,323,94,22.54
PKR-2-ck17_ceam_2.ndpi,Lob 4,300,244,56,18.67
PKR-2-ck17_ceam_2.ndpi,Lob 6,405,311,94,23.21
PKR-2-ck17_ceam_2.ndpi,Lob 5,339,312,27,7.965
PKR-2-ck17_ceam_2.ndpi,Lob 9,373,273,100,26.81
PKR-2-ck17_ceam_2.ndpi,Septa 1,340,55,285,83.82
PKR-2-ck17_ceam_2.ndpi,Septa 2,301,53,248,82.39
PKR-2-ck17_ceam_2.ndpi,Septa 3,322,13,309,95.96
PKR-2-ck17_ceam_2.ndpi,Septa 4,394,68,326,82.74
PKR-2-ck17_ceam_2.ndpi,Septa 5,317,85,232,73.19
PKR-2-ck17_ceam_2.ndpi,Septa 6,373,87,286,76.68
PKR-2-ck17_ceam_2.ndpi,Septa 7,339,35,304,89.68
PKR-2-ck17_ceam_2.ndpi,Septa 9,351,24,327,93.16
PKR-2-ck17_ceam_2.ndpi,Septa 8,386,117,269,69.69
PKR-2-ck17_ceam_2.ndpi,Lob 8,366,283,83,22.68
PKR-2-ck17_ceam_2.ndpi,Lob 7,319,240,79,24.76
PKR-2-muc5ac_muc6_2.ndpi,Lob 1,762,51,711,93.31
PKR-2-muc5ac_muc6_2.ndpi,Lob 2,501,72,429,85.63
PKR-2-muc5ac_muc6_2.ndpi,Lob 3,427,39,388,90.87
PKR-2-muc5ac_muc6_2.ndpi,Lob 6,524,94,430,82.06
PKR-2-muc5ac_muc6_2.ndpi,Lob 5,460,39,421,91.52
PKR-2-muc5ac_muc6_2.ndpi,Lob 4,430,106,324,75.35
PKR-2-muc5ac_muc6_2.ndpi,Lob 7,427,211,216,50.59
PKR-2-muc5ac_muc6_2.ndpi,Lob 8,323,203,120,37.15
PKR-2-muc5ac_muc6_2.ndpi,Lob 9,439,291,148,33.71
PKR-2-muc5ac_muc6_2.ndpi,Septa 1,595,531,64,10.76
PKR-2-muc5ac_muc6_2.ndpi,Septa 2,473,357,116,24.52
PKR-2-muc5ac_muc6_2.ndpi,Septa 3,543,481,62,11.42
PKR-2-muc5ac_muc6_2.ndpi,Septa 4,550,437,113,20.55
PKR-2-muc5ac_muc6_2.ndpi,Septa 5,387,327,60,15.5
PKR-2-muc5ac_muc6_2.ndpi,Septa 6,358,302,56,15.64
PKR-2-muc5ac_muc6_2.ndpi,Septa 7,376,365,11,2.926
PKR-2-muc5ac_muc6_2.ndpi,Septa 8,409,397,12,2.934
PKR-2-muc5ac_muc6_2.ndpi,Septa 9,346,333,13,3.757
PKR-2-wt1_ca125_2.ndpi,Lob 1,338,316,22,6.509
PKR-2-wt1_ca125_2.ndpi,Lob 2,353,265,88,24.93
PKR-2-wt1_ca125_2.ndpi,Lob 3,312,216,96,30.77
PKR-2-wt1_ca125_2.ndpi,Lob 5,310,299,11,3.548
PKR-2-wt1_ca125_2.ndpi,Lob 6,313,290,23,7.348
PKR-2-wt1_ca125_2.ndpi,Lob 4,348,311,37,10.63
PKR-2-wt1_ca125_2.ndpi,Lob 7,314,226,88,28.03
PKR-2-wt1_ca125_2.ndpi,Lob 8,409,281,128,31.3
PKR-2-wt1_ca125_2.ndpi,Lob 9,492,317,175,35.57
PKR-2-wt1_ca125_2.ndpi,Septa 1,417,159,258,61.87
PKR-2-wt1_ca125_2.ndpi,Septa 2,416,65,351,84.38
PKR-2-wt1_ca125_2.ndpi,Septa 3,411,108,303,73.72
PKR-2-wt1_ca125_2.ndpi,Septa 4,357,86,271,75.91
PKR-2-wt1_ca125_2.ndpi,Septa 5,398,54,344,86.43
PKR-2-wt1_ca125_2.ndpi,Septa 6,396,93,303,76.52
PKR-2-wt1_ca125_2.ndpi,Septa 7,491,76,415,84.52
PKR-2-wt1_ca125_2.ndpi,Septa 8,337,97,240,71.22
PKR-2-wt1_ca125_2.ndpi,Septa 9,387,61,326,84.24
PKR-2-p40_ck5.ndpi,Lob 1,330,330,0,0
PKR-2-p40_ck5.ndpi,Lob 2,318,312,6,1.887
PKR-2-p40_ck5.ndpi,Lob 3,315,315,0,0
PKR-2-p40_ck5.ndpi,Lob 5,310,310,0,0
PKR-2-p40_ck5.ndpi,Lob 6,304,304,0,0
PKR-2-p40_ck5.ndpi,Lob 4,347,342,5,1.441
PKR-2-p40_ck5.ndpi,Lob 7,304,303,1,0.3289
PKR-2-p40_ck5.ndpi,Lob 8,318,311,7,2.201
PKR-2-p40_ck5.ndpi,Lob 9,303,261,42,13.86
PKR-2-p40_ck5.ndpi,Septa 1,442,184,258,58.37
PKR-2-p40_ck5.ndpi,Septa 2,314,287,27,8.599
PKR-2-p40_ck5.ndpi,Septa 3,310,287,23,7.419
PKR-2-p40_ck5.ndpi,Septa 4,306,305,1,0.3268
PKR-2-p40_ck5.ndpi,Septa 5,308,227,81,26.3
PKR-2-p40_ck5.ndpi,Septa 6,339,260,79,23.3
PKR-2-p40_ck5.ndpi,Septa 7,306,279,27,8.824
PKR-2-p40_ck5.ndpi,Septa 8,314,283,31,9.873
PKR-2-p40_ck5.ndpi,Septa 9,310,252,58,18.71
PKR-2-hmga2_ck19_2.ndpi,Lob 2,329,264,65,19.76
PKR-2-hmga2_ck19_2.ndpi,Lob 1,301,249,52,17.28
PKR-2-hmga2_ck19_2.ndpi,Lob 3,329,269,60,18.24
PKR-2-hmga2_ck19_2.ndpi,Lob 6,346,303,43,12.43
PKR-2-hmga2_ck19_2.ndpi,Lob 5,327,253,74,22.63
PKR-2-hmga2_ck19_2.ndpi,Lob 4,313,281,32,10.22
PKR-2-hmga2_ck19_2.ndpi,Lob 7,309,284,25,8.091
PKR-2-hmga2_ck19_2.ndpi,Lob 8,328,281,47,14.33
PKR-2-hmga2_ck19_2.ndpi,Lob 9,365,311,54,14.79
PKR-2-hmga2_ck19_2.ndpi,Septa 1,486,197,289,59.47
PKR-2-hmga2_ck19_2.ndpi,Septa 2,349,73,276,79.08
PKR-2-hmga2_ck19_2.ndpi,Septa 3,424,113,311,73.35
PKR-2-hmga2_ck19_2.ndpi,Septa 4,317,151,166,52.37
PKR-2-hmga2_ck19_2.ndpi,Septa 5,314,159,155,49.36
PKR-2-hmga2_ck19_2.ndpi,Septa 6,311,182,129,41.48
PKR-2-hmga2_ck19_2.ndpi,Septa 7,308,131,177,57.47
PKR-2-hmga2_ck19_2.ndpi,Septa 8,331,102,229,69.18
PKR-2-hmga2_ck19_2.ndpi,Septa 9,314,119,195,62.1
PKR-2-cdx2_ca199.ndpi,Lob 1,322,264,58,18.01
PKR-2-cdx2_ca199.ndpi,Lob 3,318,288,30,9.434
PKR-2-cdx2_ca199.ndpi,Lob 2,302,285,17,5.629
PKR-2-cdx2_ca199.ndpi,Lob 6,314,260,54,17.2
PKR-2-cdx2_ca199.ndpi,Lob 5,304,257,47,15.46
PKR-2-cdx2_ca199.ndpi,Lob 4,317,286,31,9.779
PKR-2-cdx2_ca199.ndpi,Lob 8,302,294,8,2.649
PKR-2-cdx2_ca199.ndpi,Lob 7,349,331,18,5.158
PKR-2-cdx2_ca199.ndpi,Lob 9,334,321,13,3.892
PKR-2-cdx2_ca199.ndpi,Septa 1,304,303,1,0.3289
PKR-2-cdx2_ca199.ndpi,Septa 2,315,314,1,0.3175
PKR-2-cdx2_ca199.ndpi,Septa 3,303,303,0,0
PKR-2-cdx2_ca199.ndpi,Septa 4,327,327,0,0
PKR-2-cdx2_ca199.ndpi,Septa 5,302,301,1,0.3311
PKR-2-cdx2_ca199.ndpi,Septa 6,359,357,2,0.5571
PKR-2-cdx2_ca199.ndpi,Septa 7,307,306,1,0.3257
PKR-2-cdx2_ca199.ndpi,Septa 8,322,321,1,0.3106
PKR-2-cdx2_ca199.ndpi,Septa 9,308,308,0,0

## Sheet: Figure 2d&e, SF 3b-SF 10 part 5
Figure 2d&e, and supplementary Figures 3b-10
Compartment dependent heterogeneity of 31 PDACs: export from qupath. The quantification was separated on a couple PDACs for feasibility and this is part 5.
Image,Class,Num Detections,Num Tumor: Negative,Num Tumor: Positive,Tumor: Positive %
PKR-12-ck17_ceam.ndpi,tumor septa,0,0,0,
PKR-12-ck17_ceam.ndpi,tumor septa,0,0,0,
PKR-12-ck17_ceam.ndpi,tumor lobule,0,0,0,
PKR-12-ck17_ceam.ndpi,tumor lobule,0,0,0,
PKR-12-ck17_ceam.ndpi,tumor septa,0,0,0,
PKR-12-ck17_ceam.ndpi,tumor lobule,0,0,0,
PKR-12-ck17_ceam.ndpi,tumor lobule,0,0,0,
PKR-12-ck17_ceam.ndpi,tumor septa,0,0,0,
PKR-12-ck17_ceam.ndpi,tumor septa,0,0,0,
PKR-12-ck17_ceam.ndpi,tumor lobule,0,0,0,
PKR-12-ck17_ceam.ndpi,tumor septa,0,0,0,
PKR-12-ck17_ceam.ndpi,tumor septa,0,0,0,
PKR-12-ck17_ceam.ndpi,tumor septa,0,0,0,
PKR-12-ck17_ceam.ndpi,tumor lobule,0,0,0,
PKR-12-ck17_ceam.ndpi,tumor lobule,0,0,0,
PKR-12-ck17_ceam.ndpi,tumor lobule,0,0,0,
PKR-12-ck17_ceam.ndpi,Septa 1,348,327,21,6.034
PKR-12-ck17_ceam.ndpi,tumor septa,0,0,0,
PKR-12-ck17_ceam.ndpi,Septa 2,319,301,18,5.643
PKR-12-ck17_ceam.ndpi,Septa 5,414,405,9,2.174
PKR-12-ck17_ceam.ndpi,Septa 6,421,392,29,6.888
PKR-12-ck17_ceam.ndpi,Septa 7,558,544,14,2.509
PKR-12-ck17_ceam.ndpi,Septa 9,301,294,7,2.326
PKR-12-ck17_ceam.ndpi,Lob 1,358,344,14,3.911
PKR-12-ck17_ceam.ndpi,Lob 2,405,377,28,6.914
PKR-12-ck17_ceam.ndpi,Lob 9,308,268,40,12.99
PKR-12-ck17_ceam.ndpi,Lob 3,310,297,13,4.194
PKR-12-ck17_ceam.ndpi,Lob 4,300,274,26,8.667
PKR-12-ck17_ceam.ndpi,tumor lobule,0,0,0,
PKR-12-ck17_ceam.ndpi,Lob 5,403,320,83,20.6
PKR-12-ck17_ceam.ndpi,Lob 6,390,382,8,2.051
PKR-12-ck17_ceam.ndpi,Lob 7,409,315,94,22.98
PKR-12-ck17_ceam.ndpi,Lob 8,379,377,2,0.5277
PKR-12-ck17_ceam.ndpi,Septa 8,340,233,107,31.47
PKR-12-ck17_ceam.ndpi,Septa 3,408,354,54,13.24
PKR-12-ck17_ceam.ndpi,Septa 4,563,538,25,4.44
PKR-12-muc5ac_muc6.ndpi,Septa 1,345,345,0,0
PKR-12-muc5ac_muc6.ndpi,Septa 2,591,555,36,6.091
PKR-12-muc5ac_muc6.ndpi,Septa 3,330,118,212,64.24
PKR-12-muc5ac_muc6.ndpi,Septa 5,302,86,216,71.52
PKR-12-muc5ac_muc6.ndpi,Septa 6,424,404,20,4.717
PKR-12-muc5ac_muc6.ndpi,Septa 7,418,346,72,17.22
PKR-12-muc5ac_muc6.ndpi,Septa 9,502,502,0,0
PKR-12-muc5ac_muc6.ndpi,Lob 1,366,358,8,2.186
PKR-12-muc5ac_muc6.ndpi,Lob 2,509,423,86,16.9
PKR-12-muc5ac_muc6.ndpi,Lob 3,316,102,214,67.72
PKR-12-muc5ac_muc6.ndpi,Lob 4,439,432,7,1.595
PKR-12-muc5ac_muc6.ndpi,Lob 5,334,185,149,44.61
PKR-12-muc5ac_muc6.ndpi,Lob 6,323,183,140,43.34
PKR-12-muc5ac_muc6.ndpi,Lob 7,365,338,27,7.397
PKR-12-muc5ac_muc6.ndpi,Lob 8,348,210,138,39.66
PKR-12-muc5ac_muc6.ndpi,Lob 9,457,227,230,50.33
PKR-12-muc5ac_muc6.ndpi,Septa 4,362,358,4,1.105
PKR-12-muc5ac_muc6.ndpi,Septa 8,326,259,67,20.55
PKR-14-ck17-ceam.ndpi,tumor septa,0,0,0,
PKR-14-ck17-ceam.ndpi,tumor septa,0,0,0,
PKR-14-ck17-ceam.ndpi,tumor septa,0,0,0,
PKR-14-ck17-ceam.ndpi,tumor septa,0,0,0,
PKR-14-ck17-ceam.ndpi,tumor lobule,0,0,0,
PKR-14-ck17-ceam.ndpi,tumor lobule,0,0,0,
PKR-14-ck17-ceam.ndpi,tumor septa,0,0,0,
PKR-14-ck17-ceam.ndpi,tumor septa,0,0,0,
PKR-14-ck17-ceam.ndpi,tumor septa,0,0,0,
PKR-14-ck17-ceam.ndpi,tumor lobule,0,0,0,
PKR-14-ck17-ceam.ndpi,tumor lobule,0,0,0,
PKR-14-ck17-ceam.ndpi,tumor septa,0,0,0,
PKR-14-ck17-ceam.ndpi,tumor lobule,0,0,0,
PKR-14-ck17-ceam.ndpi,tumor lobule,0,0,0,
PKR-14-ck17-ceam.ndpi,tumor lobule,0,0,0,
PKR-14-ck17-ceam.ndpi,tumor lobule,0,0,0,
PKR-14-ck17-ceam.ndpi,tumor septa,0,0,0,
PKR-14-ck17-ceam.ndpi,tumor lobule,0,0,0,
PKR-14-ck17-ceam.ndpi,Septa 1,507,311,196,38.66
PKR-14-ck17-ceam.ndpi,Septa 2,455,248,207,45.49
PKR-14-ck17-ceam.ndpi,Septa 3,512,291,221,43.16
PKR-14-ck17-ceam.ndpi,Septa 4,434,156,278,64.06
PKR-14-ck17-ceam.ndpi,Septa 6,396,279,117,29.55
PKR-14-ck17-ceam.ndpi,Septa 7,437,296,141,32.27
PKR-14-ck17-ceam.ndpi,Septa 5,381,307,74,19.42
PKR-14-ck17-ceam.ndpi,Lob 1,407,331,76,18.67
PKR-14-ck17-ceam.ndpi,Lob 2,316,200,116,36.71
PKR-14-ck17-ceam.ndpi,Lob 3,350,295,55,15.71
PKR-14-ck17-ceam.ndpi,Lob 5,461,295,166,36.01
PKR-14-ck17-ceam.ndpi,Septa 8,402,233,169,42.04
PKR-14-ck17-ceam.ndpi,Lob 7,313,272,41,13.1
PKR-14-ck17-ceam.ndpi,Lob 8,412,305,107,25.97
PKR-14-ck17-ceam.ndpi,Lob 9,460,344,116,25.22
PKR-14-ck17-ceam.ndpi,Septa 9,599,493,106,17.7
PKR-14-ck17-ceam.ndpi,Lob 4,525,396,129,24.57
PKR-14-ck17-ceam.ndpi,Lob 6,325,296,29,8.923
PKR-14-muc5ac_muc6.ndpi,Septa 1,325,156,169,52
PKR-14-muc5ac_muc6.ndpi,Septa 2,332,120,212,63.86
PKR-14-muc5ac_muc6.ndpi,Septa 3,342,152,190,55.56
PKR-14-muc5ac_muc6.ndpi,Septa 4,403,153,250,62.03
PKR-14-muc5ac_muc6.ndpi,Septa 5,415,145,270,65.06
PKR-14-muc5ac_muc6.ndpi,Septa 6,351,111,240,68.38
PKR-14-muc5ac_muc6.ndpi,Septa 7,350,38,312,89.14
PKR-14-muc5ac_muc6.ndpi,Septa 8,405,55,350,86.42
PKR-14-muc5ac_muc6.ndpi,Septa 9,348,62,286,82.18
PKR-14-muc5ac_muc6.ndpi,Lob 1,323,84,239,73.99
PKR-14-muc5ac_muc6.ndpi,Lob 2,371,152,219,59.03
PKR-14-muc5ac_muc6.ndpi,Lob 3,301,121,180,59.8
PKR-14-muc5ac_muc6.ndpi,Lob 4,438,140,298,68.04
PKR-14-muc5ac_muc6.ndpi,Lob 5,316,91,225,71.2
PKR-14-muc5ac_muc6.ndpi,Lob 6,313,91,222,70.93
PKR-14-muc5ac_muc6.ndpi,Lob 7,308,112,196,63.64
PKR-14-muc5ac_muc6.ndpi,Lob 8,330,128,202,61.21
PKR-14-muc5ac_muc6.ndpi,Lob 9,343,97,246,71.72
PKR-14-wt1_ca125.ndpi,Septa 1,491,485,6,1.222
PKR-14-wt1_ca125.ndpi,Septa 2,408,369,39,9.559
PKR-14-wt1_ca125.ndpi,Septa 3,477,470,7,1.468
PKR-14-wt1_ca125.ndpi,Septa 4,443,229,214,48.31
PKR-14-wt1_ca125.ndpi,Septa 5,312,288,24,7.692
PKR-14-wt1_ca125.ndpi,Septa 6,364,304,60,16.48
PKR-14-wt1_ca125.ndpi,Septa 7,476,470,6,1.261
PKR-14-wt1_ca125.ndpi,Septa 8,424,391,33,7.783
PKR-14-wt1_ca125.ndpi,Septa 9,683,539,144,21.08
PKR-14-wt1_ca125.ndpi,Lob 1,471,470,1,0.2123
PKR-14-wt1_ca125.ndpi,Lob 2,368,364,4,1.087
PKR-14-wt1_ca125.ndpi,Lob 3,340,336,4,1.176
PKR-14-wt1_ca125.ndpi,Lob 4,351,346,5,1.425
PKR-14-wt1_ca125.ndpi,Lob 5,391,390,1,0.2558
PKR-14-wt1_ca125.ndpi,Lob 6,393,393,0,0
PKR-14-wt1_ca125.ndpi,Lob 7,415,410,5,1.205
PKR-14-wt1_ca125.ndpi,Lob 8,361,361,0,0
PKR-14-wt1_ca125.ndpi,Lob 9,317,317,0,0
PKR-15-ck17_ceam.ndpi,Septa 1,321,242,79,24.61
PKR-15-ck17_ceam.ndpi,Septa 2,414,386,28,6.763
PKR-15-ck17_ceam.ndpi,Septa 3,301,292,9,2.99
PKR-15-ck17_ceam.ndpi,Septa 5,510,490,20,3.922
PKR-15-ck17_ceam.ndpi,Septa 4,302,285,17,5.629
PKR-15-ck17_ceam.ndpi,Septa 6,460,453,7,1.522
PKR-15-ck17_ceam.ndpi,Septa 7,369,365,4,1.084
PKR-15-ck17_ceam.ndpi,Septa 8,461,392,69,14.97
PKR-15-ck17_ceam.ndpi,Septa 9,487,480,7,1.437
PKR-15-ck17_ceam.ndpi,Lob 2,317,304,13,4.101
PKR-15-ck17_ceam.ndpi,Lob 3,479,453,26,5.428
PKR-15-ck17_ceam.ndpi,Lob 4,341,337,4,1.173
PKR-15-ck17_ceam.ndpi,Lob 5,511,511,0,0
PKR-15-ck17_ceam.ndpi,Lob 7,306,259,47,15.36
PKR-15-ck17_ceam.ndpi,new lob,0,0,0,
PKR-15-ck17_ceam.ndpi,Lob 6,300,235,65,21.67
PKR-15-ck17_ceam.ndpi,Lob 1,390,379,11,2.821
PKR-15-muc5ac.ndpi,Lob 7,436,305,131,30.05
PKR-15-muc5ac.ndpi,Lob 4,360,281,79,21.94
PKR-15-muc5ac.ndpi,Lob 5,302,267,35,11.59
PKR-15-muc5ac.ndpi,Lob 3,373,25,348,93.3
PKR-15-muc5ac.ndpi,Lob 2,360,75,285,79.17
PKR-15-muc5ac.ndpi,Septa 1,316,66,250,79.11
PKR-15-muc5ac.ndpi,Septa 2,459,62,397,86.49
PKR-15-muc5ac.ndpi,Septa 3,339,43,296,87.32
PKR-15-muc5ac.ndpi,Septa 4,312,197,115,36.86
PKR-15-muc5ac.ndpi,Septa 5,337,61,276,81.9
PKR-15-muc5ac.ndpi,Septa 6,329,225,104,31.61
PKR-15-muc5ac.ndpi,Septa 7,384,266,118,30.73
PKR-15-muc5ac.ndpi,Septa 8,360,271,89,24.72
PKR-15-muc5ac.ndpi,Septa 9,303,229,74,24.42
PKR-15-muc5ac.ndpi,Lob 6,344,144,200,58.14
PKR-15-muc5ac.ndpi,Lob 1,436,372,64,14.68
PKR-15-wt1_ca125.ndpi,tumor septa,0,0,0,
PKR-15-wt1_ca125.ndpi,Septa 1,345,319,26,7.536
PKR-15-wt1_ca125.ndpi,tumor septa,0,0,0,
PKR-15-wt1_ca125.ndpi,Septa 2,350,332,18,5.143
PKR-15-wt1_ca125.ndpi,tumor septa,0,0,0,
PKR-15-wt1_ca125.ndpi,Septa 3,375,360,15,4
PKR-15-wt1_ca125.ndpi,tumor septa,0,0,0,
PKR-15-wt1_ca125.ndpi,Septa 4,348,299,49,14.08
PKR-15-wt1_ca125.ndpi,tumor septa,0,0,0,
PKR-15-wt1_ca125.ndpi,Septa 5,622,552,70,11.25
PKR-15-wt1_ca125.ndpi,tumor septa,0,0,0,
PKR-15-wt1_ca125.ndpi,tumor septa,0,0,0,
PKR-15-wt1_ca125.ndpi,Septa 6,466,452,14,3.004
PKR-15-wt1_ca125.ndpi,Septa 7,365,350,15,4.11
PKR-15-wt1_ca125.ndpi,tumor septa,0,0,0,
PKR-15-wt1_ca125.ndpi,Septa 8,315,314,1,0.3175
PKR-15-wt1_ca125.ndpi,tumor septa,0,0,0,
PKR-15-wt1_ca125.ndpi,Septa 9,359,311,48,13.37
PKR-15-wt1_ca125.ndpi,tumor lobule,0,0,0,
PKR-15-wt1_ca125.ndpi,tumor lobule,0,0,0,
PKR-15-wt1_ca125.ndpi,Lob 2,361,342,19,5.263
PKR-15-wt1_ca125.ndpi,tumor lobule,0,0,0,
PKR-15-wt1_ca125.ndpi,Lob 3,472,434,38,8.051
PKR-15-wt1_ca125.ndpi,tumor lobule,0,0,0,
PKR-15-wt1_ca125.ndpi,Lob 4,431,400,31,7.193
PKR-15-wt1_ca125.ndpi,Lob 5,553,534,19,3.436
PKR-15-wt1_ca125.ndpi,tumor lobule,0,0,0,
PKR-15-wt1_ca125.ndpi,tumor lobule,0,0,0,
PKR-15-wt1_ca125.ndpi,tumor lobule,0,0,0,
PKR-15-wt1_ca125.ndpi,tumor lobule,0,0,0,
PKR-15-wt1_ca125.ndpi,Lob 7,321,319,2,0.6231
PKR-15-wt1_ca125.ndpi,Lob 6,300,295,5,1.667
PKR-15-wt1_ca125.ndpi,Lob 1,408,399,9,2.206
PKR-12-hmga2_ck19.ndpi,Lob 1,342,301,41,11.99
PKR-12-hmga2_ck19.ndpi,Lob 2,342,307,35,10.23
PKR-12-hmga2_ck19.ndpi,Lob 3,329,323,6,1.824
PKR-12-hmga2_ck19.ndpi,Lob 4,361,330,31,8.587
PKR-12-hmga2_ck19.ndpi,Lob 5,317,294,23,7.256
PKR-12-hmga2_ck19.ndpi,Lob 6,319,300,19,5.956
PKR-12-hmga2_ck19.ndpi,Lob 7,338,319,19,5.621
PKR-12-hmga2_ck19.ndpi,Lob 8,353,352,1,0.2833
PKR-12-hmga2_ck19.ndpi,Lob 9,346,341,5,1.445
PKR-12-hmga2_ck19.ndpi,Septa 1,367,156,211,57.49
PKR-12-hmga2_ck19.ndpi,Septa 2,335,129,206,61.49
PKR-12-hmga2_ck19.ndpi,Septa 3,334,289,45,13.47
PKR-12-hmga2_ck19.ndpi,Septa 4,396,191,205,51.77
PKR-12-hmga2_ck19.ndpi,Septa 5,322,264,58,18.01
PKR-12-hmga2_ck19.ndpi,Septa 6,312,249,63,20.19
PKR-12-hmga2_ck19.ndpi,Septa 7,438,346,92,21
PKR-12-hmga2_ck19.ndpi,Septa 8,310,130,180,58.06
PKR-12-hmga2_ck19.ndpi,Septa 9,376,126,250,66.49
PKR-14-hmga2_ck19.ndpi,Lob 1,376,359,17,4.521
PKR-14-hmga2_ck19.ndpi,Lob 2,304,278,26,8.553
PKR-14-hmga2_ck19.ndpi,Lob 3,325,323,2,0.6154
PKR-14-hmga2_ck19.ndpi,Lob 4,436,431,5,1.147
PKR-14-hmga2_ck19.ndpi,Lob 5,373,370,3,0.8043
PKR-14-hmga2_ck19.ndpi,Lob 6,301,300,1,0.3322
PKR-14-hmga2_ck19.ndpi,Lob 7,329,329,0,0
PKR-14-hmga2_ck19.ndpi,Lob 8,317,317,0,0
PKR-14-hmga2_ck19.ndpi,Lob 9,334,334,0,0
PKR-14-hmga2_ck19.ndpi,Septa 1,368,356,12,3.261
PKR-14-hmga2_ck19.ndpi,Septa 2,341,317,24,7.038
PKR-14-hmga2_ck19.ndpi,Septa 3,328,293,35,10.67
PKR-14-hmga2_ck19.ndpi,Septa 4,603,509,94,15.59
PKR-14-hmga2_ck19.ndpi,Septa 5,460,430,30,6.522
PKR-14-hmga2_ck19.ndpi,Septa 6,393,369,24,6.107
PKR-14-hmga2_ck19.ndpi,Septa 7,505,502,3,0.5941
PKR-14-hmga2_ck19.ndpi,Septa 8,346,290,56,16.18
PKR-14-hmga2_ck19.ndpi,Septa 9,503,468,35,6.958
PKR-14-p63_CK5.ndpi,Septa 1,414,414,0,0
PKR-14-p63_CK5.ndpi,Septa 2,321,321,0,0
PKR-14-p63_CK5.ndpi,Septa 3,361,359,2,0.554
PKR-14-p63_CK5.ndpi,Septa 4,349,346,3,0.8596
PKR-14-p63_CK5.ndpi,Septa 5,326,326,0,0
PKR-14-p63_CK5.ndpi,Septa 6,308,308,0,0
PKR-14-p63_CK5.ndpi,Septa 7,425,425,0,0
PKR-14-p63_CK5.ndpi,Septa 8,310,310,0,0
PKR-14-p63_CK5.ndpi,Septa 9,392,381,11,2.806
PKR-14-p63_CK5.ndpi,Lob 1,334,330,4,1.198
PKR-14-p63_CK5.ndpi,Lob 2,319,315,4,1.254
PKR-14-p63_CK5.ndpi,Lob 3,311,308,3,0.9646
PKR-14-p63_CK5.ndpi,Lob 4,377,377,0,0
PKR-14-p63_CK5.ndpi,Lob 5,341,339,2,0.5865
PKR-14-p63_CK5.ndpi,Lob 6,309,309,0,0
PKR-14-p63_CK5.ndpi,Lob 7,318,317,1,0.3145
PKR-14-p63_CK5.ndpi,Lob 8,331,331,0,0
PKR-14-p63_CK5.ndpi,Lob 9,353,353,0,0
PKR-12-cdx2_ca19_9.ndpi,Lob 1,323,299,24,7.43
PKR-12-cdx2_ca19_9.ndpi,Lob 2,389,345,44,11.31
PKR-12-cdx2_ca19_9.ndpi,Lob 3,333,193,140,42.04
PKR-12-cdx2_ca19_9.ndpi,Lob 4,306,304,2,0.6536
PKR-12-cdx2_ca19_9.ndpi,Lob 5,331,144,187,56.5
PKR-12-cdx2_ca19_9.ndpi,Lob 6,305,156,149,48.85
PKR-12-cdx2_ca19_9.ndpi,Lob 7,472,438,34,7.203
PKR-12-cdx2_ca19_9.ndpi,Lob 8,306,221,85,27.78
PKR-12-cdx2_ca19_9.ndpi,Lob 9,318,129,189,59.43
PKR-12-cdx2_ca19_9.ndpi,Septa 1,307,307,0,0
PKR-12-cdx2_ca19_9.ndpi,Septa 2,311,308,3,0.9646
PKR-12-cdx2_ca19_9.ndpi,Septa 3,322,151,171,53.11
PKR-12-cdx2_ca19_9.ndpi,Septa 4,641,621,20,3.12
PKR-12-cdx2_ca19_9.ndpi,Septa 5,318,67,251,78.93
PKR-12-cdx2_ca19_9.ndpi,Septa 6,389,282,107,27.51
PKR-12-cdx2_ca19_9.ndpi,Septa 7,532,525,7,1.316
PKR-12-cdx2_ca19_9.ndpi,Septa 8,315,250,65,20.63
PKR-12-cdx2_ca19_9.ndpi,Septa 9,397,397,0,0
PKR-14-cdx2_ca199.ndpi,Lob 1,314,314,0,0
PKR-14-cdx2_ca199.ndpi,Lob 2,303,302,1,0.33
PKR-14-cdx2_ca199.ndpi,Lob 3,302,301,1,0.3311
PKR-14-cdx2_ca199.ndpi,Lob 4,374,370,4,1.07
PKR-14-cdx2_ca199.ndpi,Lob 5,374,372,2,0.5348
PKR-14-cdx2_ca199.ndpi,Lob 6,302,292,10,3.311
PKR-14-cdx2_ca199.ndpi,Lob 7,308,278,30,9.74
PKR-14-cdx2_ca199.ndpi,Lob 8,337,330,7,2.077
PKR-14-cdx2_ca199.ndpi,Lob 9,320,317,3,0.9375
PKR-14-cdx2_ca199.ndpi,Septa 1,364,357,7,1.923
PKR-14-cdx2_ca199.ndpi,Septa 2,330,328,2,0.6061
PKR-14-cdx2_ca199.ndpi,Septa 3,453,453,0,0
PKR-14-cdx2_ca199.ndpi,Septa 5,369,369,0,0
PKR-14-cdx2_ca199.ndpi,Septa 4,307,306,1,0.3257
PKR-14-cdx2_ca199.ndpi,Septa 6,362,333,29,8.011
PKR-14-cdx2_ca199.ndpi,Septa 7,350,345,5,1.429
PKR-14-cdx2_ca199.ndpi,Septa 8,410,408,2,0.4878
PKR-14-cdx2_ca199.ndpi,Septa 9,501,500,1,0.1996
PKR-15-cdx2_ca199.ndpi,Septa 1,310,303,7,2.258
PKR-15-cdx2_ca199.ndpi,Septa 2,315,293,22,6.984
PKR-15-cdx2_ca199.ndpi,Septa 3,311,290,21,6.752
PKR-15-cdx2_ca199.ndpi,Septa 4,310,305,5,1.613
PKR-15-cdx2_ca199.ndpi,Septa 5,436,416,20,4.587
PKR-15-cdx2_ca199.ndpi,Septa 6,315,306,9,2.857
PKR-15-cdx2_ca199.ndpi,Septa 7,324,285,39,12.04
PKR-15-cdx2_ca199.ndpi,Septa 8,302,296,6,1.987
PKR-15-cdx2_ca199.ndpi,Septa 9,309,303,6,1.942
PKR-15-cdx2_ca199.ndpi,Lob 1,317,284,33,10.41
PKR-15-cdx2_ca199.ndpi,Lob 2,305,284,21,6.885
PKR-15-cdx2_ca199.ndpi,Lob 3,305,286,19,6.23
PKR-15-cdx2_ca199.ndpi,Lob 4,314,298,16,5.096
PKR-15-cdx2_ca199.ndpi,Lob 5,307,267,40,13.03
PKR-15-cdx2_ca199.ndpi,Lob 6,302,251,51,16.89
PKR-15-cdx2_ca199.ndpi,Lob 7,306,290,16,5.229

## Sheet: Figure 2d&e, SF 3b-SF 10 part 6
Figure 2d&e, and supplementary Figures 3b-10
Compartment dependent heterogeneity of 31 PDACs: export from qupath. The quantification was separated on a couple PDACs for feasibility and this is part 6.
Image,Class,Num Detections,Num Tumor: Negative,Num Tumor: Positive,Tumor: Positive %
PKR-17-ck17_ceam.ndpi,tumor septa,0,0,0,
PKR-17-ck17_ceam.ndpi,tumor lobule,0,0,0,
PKR-17-ck17_ceam.ndpi,tumor lobule,0,0,0,
PKR-17-ck17_ceam.ndpi,tumor lobule,0,0,0,
PKR-17-ck17_ceam.ndpi,tumor lobule,0,0,0,
PKR-17-ck17_ceam.ndpi,tumor lobule,0,0,0,
PKR-17-ck17_ceam.ndpi,tumor septa,0,0,0,
PKR-17-ck17_ceam.ndpi,tumor septa,0,0,0,
PKR-17-ck17_ceam.ndpi,tumor septa,0,0,0,
PKR-17-ck17_ceam.ndpi,tumor septa,0,0,0,
PKR-17-ck17_ceam.ndpi,tumor lobule,0,0,0,
PKR-17-ck17_ceam.ndpi,tumor septa,0,0,0,
PKR-17-ck17_ceam.ndpi,tumor lobule,0,0,0,
PKR-17-ck17_ceam.ndpi,tumor septa,0,0,0,
PKR-17-ck17_ceam.ndpi,tumor lobule,0,0,0,
PKR-17-ck17_ceam.ndpi,tumor septa,0,0,0,
PKR-17-ck17_ceam.ndpi,tumor lobule,1,1,0,0
PKR-17-ck17_ceam.ndpi,tumor septa,0,0,0,
PKR-17-ck17_ceam.ndpi,Septa 1,437,312,125,28.6
PKR-17-ck17_ceam.ndpi,Septa 2,425,381,44,10.35
PKR-17-ck17_ceam.ndpi,Septa 3,373,195,178,47.72
PKR-17-ck17_ceam.ndpi,Septa 4,322,263,59,18.32
PKR-17-ck17_ceam.ndpi,Septa 5,306,208,98,32.03
PKR-17-ck17_ceam.ndpi,Septa 6,442,400,42,9.502
PKR-17-ck17_ceam.ndpi,Septa 7,315,260,55,17.46
PKR-17-ck17_ceam.ndpi,Septa 8,471,398,73,15.5
PKR-17-ck17_ceam.ndpi,Septa 9,317,201,116,36.59
PKR-17-ck17_ceam.ndpi,Lob 1,312,163,149,47.76
PKR-17-ck17_ceam.ndpi,Lob 3,416,357,59,14.18
PKR-17-ck17_ceam.ndpi,Lob 4,391,283,108,27.62
PKR-17-ck17_ceam.ndpi,Lob 6,397,310,87,21.91
PKR-17-ck17_ceam.ndpi,Lob 7,336,235,101,30.06
PKR-17-ck17_ceam.ndpi,Lob 8,322,200,122,37.89
PKR-17-ck17_ceam.ndpi,Lob 9,343,230,113,32.94
PKR-17-ck17_ceam.ndpi,Lob 2,316,267,49,15.51
PKR-17-ck17_ceam.ndpi,Lob 5,578,462,116,20.07
PKR-17-muc5ac.ndpi,Septa 1,442,238,204,46.15
PKR-17-muc5ac.ndpi,Septa 2,430,236,194,45.12
PKR-17-muc5ac.ndpi,Septa 9,382,248,134,35.08
PKR-17-muc5ac.ndpi,Septa 6,525,266,259,49.33
PKR-17-muc5ac.ndpi,Septa 3,349,199,150,42.98
PKR-17-muc5ac.ndpi,,0,0,0,
PKR-17-muc5ac.ndpi,Septa 4,334,227,107,32.04
PKR-17-muc5ac.ndpi,Septa 5,336,100,236,70.24
PKR-17-muc5ac.ndpi,Septa 7,364,174,190,52.2
PKR-17-muc5ac.ndpi,Septa 8,347,71,276,79.54
PKR-17-muc5ac.ndpi,Lob 1,313,172,141,45.05
PKR-17-muc5ac.ndpi,Lob 3,343,186,157,45.77
PKR-17-muc5ac.ndpi,Lob 4,327,119,208,63.61
PKR-17-muc5ac.ndpi,Lob 6,334,154,180,53.89
PKR-17-muc5ac.ndpi,Lob 7,346,190,156,45.09
PKR-17-muc5ac.ndpi,Lob 8,326,185,141,43.25
PKR-17-muc5ac.ndpi,Lob 9,352,164,188,53.41
PKR-17-muc5ac.ndpi,Lob 2,488,319,169,34.63
PKR-17-muc5ac.ndpi,Lob 5,323,154,169,52.32
PKR-18-ck17_ceam.ndpi,tumor lobule,0,0,0,
PKR-18-ck17_ceam.ndpi,tumor lobule,0,0,0,
PKR-18-ck17_ceam.ndpi,tumor septa,0,0,0,
PKR-18-ck17_ceam.ndpi,tumor lobule,0,0,0,
PKR-18-ck17_ceam.ndpi,tumor lobule,0,0,0,
PKR-18-ck17_ceam.ndpi,tumor septa,0,0,0,
PKR-18-ck17_ceam.ndpi,tumor septa,0,0,0,
PKR-18-ck17_ceam.ndpi,tumor septa,0,0,0,
PKR-18-ck17_ceam.ndpi,tumor septa,0,0,0,
PKR-18-ck17_ceam.ndpi,tumor lobule,0,0,0,
PKR-18-ck17_ceam.ndpi,tumor lobule,0,0,0,
PKR-18-ck17_ceam.ndpi,tumor lobule,0,0,0,
PKR-18-ck17_ceam.ndpi,tumor septa,0,0,0,
PKR-18-ck17_ceam.ndpi,tumor lobule,0,0,0,
PKR-18-ck17_ceam.ndpi,tumor septa,0,0,0,
PKR-18-ck17_ceam.ndpi,tumor septa,0,0,0,
PKR-18-ck17_ceam.ndpi,tumor septa,0,0,0,
PKR-18-ck17_ceam.ndpi,tumor lobule,0,0,0,
PKR-18-ck17_ceam.ndpi,Lob 3,316,293,23,7.278
PKR-18-ck17_ceam.ndpi,Presumed lobes,316,293,23,7.278
PKR-18-ck17_ceam.ndpi,Presumed lobes,322,316,6,1.863
PKR-18-ck17_ceam.ndpi,Presumed lobes,406,399,7,1.724
PKR-18-ck17_ceam.ndpi,Lob 4,406,399,7,1.724
PKR-18-ck17_ceam.ndpi,Presumed lobes,348,335,13,3.736
PKR-18-ck17_ceam.ndpi,Lob 2,322,316,6,1.863
PKR-18-ck17_ceam.ndpi,Lob 1,361,319,42,11.63
PKR-18-ck17_ceam.ndpi,Lob 5,360,356,4,1.111
PKR-18-ck17_ceam.ndpi,Lob 6,348,335,13,3.736
PKR-18-ck17_ceam.ndpi,Lob 7,396,381,15,3.788
PKR-18-ck17_ceam.ndpi,Presumed lobes,482,480,2,0.4149
PKR-18-ck17_ceam.ndpi,Lob 8,479,477,2,0.4175
PKR-18-ck17_ceam.ndpi,Septa 1,308,255,53,17.21
PKR-18-ck17_ceam.ndpi,Septa 3,508,342,166,32.68
PKR-18-ck17_ceam.ndpi,Septa 4,320,256,64,20
PKR-18-ck17_ceam.ndpi,Septa 5,367,305,62,16.89
PKR-18-ck17_ceam.ndpi,Septa 6,423,342,81,19.15
PKR-18-ck17_ceam.ndpi,Septa 7,323,315,8,2.477
PKR-18-ck17_ceam.ndpi,Septa 8,345,276,69,20
PKR-18-ck17_ceam.ndpi,Septa 9,314,234,80,25.48
PKR-18-ck17_ceam.ndpi,Septa 2,390,355,35,8.974
PKR-18-ck17_ceam.ndpi,Lob 9,467,438,29,6.21
PKR-18-muc5ac_muc6.ndpi,Lob 4,573,30,543,94.76
PKR-18-muc5ac_muc6.ndpi,Lob 7,375,17,358,95.47
PKR-18-muc5ac_muc6.ndpi,Lob 2,395,100,295,74.68
PKR-18-muc5ac_muc6.ndpi,Lob 3,478,67,411,85.98
PKR-18-muc5ac_muc6.ndpi,Lob 6,462,8,454,98.27
PKR-18-muc5ac_muc6.ndpi,Lob 8,452,5,447,98.89
PKR-18-muc5ac_muc6.ndpi,Septa 9,308,23,285,92.53
PKR-18-muc5ac_muc6.ndpi,Septa 7,521,29,492,94.43
PKR-18-muc5ac_muc6.ndpi,Lob 5,522,1,521,99.81
PKR-18-muc5ac_muc6.ndpi,Septa 6,348,96,252,72.41
PKR-18-muc5ac_muc6.ndpi,Septa 5,419,41,378,90.21
PKR-18-muc5ac_muc6.ndpi,Septa 3,330,102,228,69.09
PKR-18-muc5ac_muc6.ndpi,Septa 4,735,185,550,74.83
PKR-18-muc5ac_muc6.ndpi,Septa 8,348,71,277,79.6
PKR-18-muc5ac_muc6.ndpi,Septa 1,372,66,306,82.26
PKR-18-muc5ac_muc6.ndpi,Septa 2,572,22,550,96.15
PKR-18-muc5ac_muc6.ndpi,Lob 9,341,81,260,76.25
PKR-18-muc5ac_muc6.ndpi,Lob 1,307,24,283,92.18
PKR-24-ck17_ceam.ndpi,tumor septa,0,0,0,
PKR-24-ck17_ceam.ndpi,tumor lobule,0,0,0,
PKR-24-ck17_ceam.ndpi,tumor septa,0,0,0,
PKR-24-ck17_ceam.ndpi,tumor lobule,0,0,0,
PKR-24-ck17_ceam.ndpi,tumor lobule,0,0,0,
PKR-24-ck17_ceam.ndpi,tumor septa,0,0,0,
PKR-24-ck17_ceam.ndpi,tumor septa,0,0,0,
PKR-24-ck17_ceam.ndpi,tumor lobule,0,0,0,
PKR-24-ck17_ceam.ndpi,tumor lobule,0,0,0,
PKR-24-ck17_ceam.ndpi,tumor septa,0,0,0,
PKR-24-ck17_ceam.ndpi,tumor lobule,0,0,0,
PKR-24-ck17_ceam.ndpi,tumor septa,0,0,0,
PKR-24-ck17_ceam.ndpi,tumor lobule,0,0,0,
PKR-24-ck17_ceam.ndpi,tumor lobule,0,0,0,
PKR-24-ck17_ceam.ndpi,tumor lobule,0,0,0,
PKR-24-ck17_ceam.ndpi,tumor septa,0,0,0,
PKR-24-ck17_ceam.ndpi,tumor lobule,0,0,0,
PKR-24-ck17_ceam.ndpi,Septa 1,316,64,252,79.75
PKR-24-ck17_ceam.ndpi,Presumed lobes,176,26,150,85.23
PKR-24-ck17_ceam.ndpi,tumor septa,0,0,0,
PKR-24-ck17_ceam.ndpi,Septa 2,330,13,317,96.06
PKR-24-ck17_ceam.ndpi,Septa 3,331,21,310,93.66
PKR-24-ck17_ceam.ndpi,Presumed lobes,0,0,0,
PKR-24-ck17_ceam.ndpi,Presumed lobes,0,0,0,
PKR-24-ck17_ceam.ndpi,Presumed lobes,647,123,524,80.99
PKR-24-ck17_ceam.ndpi,Septa 4,352,31,321,91.19
PKR-24-ck17_ceam.ndpi,Septa 5,332,40,292,87.95
PKR-24-ck17_ceam.ndpi,Septa 6,303,97,206,67.99
PKR-24-ck17_ceam.ndpi,Septa 7,312,11,301,96.47
PKR-24-ck17_ceam.ndpi,Septa 8,316,6,310,98.1
PKR-24-ck17_ceam.ndpi,Septa 9,335,36,299,89.25
PKR-24-ck17_ceam.ndpi,Lob 1,342,53,289,84.5
PKR-24-ck17_ceam.ndpi,Lob 2,308,89,219,71.1
PKR-24-ck17_ceam.ndpi,Lob 3,311,45,266,85.53
PKR-24-ck17_ceam.ndpi,Lob 4,309,80,229,74.11
PKR-24-ck17_ceam.ndpi,Lob 5,323,19,304,94.12
PKR-24-ck17_ceam.ndpi,Lob 6,325,68,257,79.08
PKR-24-ck17_ceam.ndpi,Presumed lobes,95,36,59,62.11
PKR-24-muc5ac_muc6.ndpi,Lob 1,464,446,18,3.879
PKR-24-muc5ac_muc6.ndpi,Lob 2,315,275,40,12.7
PKR-24-muc5ac_muc6.ndpi,Lob 3,374,308,66,17.65
PKR-24-muc5ac_muc6.ndpi,Lob 5,350,304,46,13.14
PKR-24-muc5ac_muc6.ndpi,Lob 4,309,252,57,18.45
PKR-24-muc5ac_muc6.ndpi,Lob 6,316,298,18,5.696
PKR-24-muc5ac_muc6.ndpi,Septa 4,528,437,91,17.23
PKR-24-muc5ac_muc6.ndpi,Septa 6,357,342,15,4.202
PKR-24-wt1d_ca125.ndpi,Septa 1,332,268,64,19.28
PKR-24-wt1d_ca125.ndpi,Septa 2,331,76,255,77.04
PKR-24-wt1d_ca125.ndpi,Septa 3,384,97,287,74.74
PKR-24-wt1d_ca125.ndpi,Septa 4,448,114,334,74.55
PKR-24-wt1d_ca125.ndpi,Septa 5,347,181,166,47.84
PKR-24-wt1d_ca125.ndpi,Septa 6,344,166,178,51.74
PKR-24-wt1d_ca125.ndpi,Septa 7,355,105,250,70.42
PKR-24-wt1d_ca125.ndpi,Septa 8,425,178,247,58.12
PKR-24-wt1d_ca125.ndpi,Septa 9,358,168,190,53.07
PKR-24-wt1d_ca125.ndpi,Lob 1,303,221,82,27.06
PKR-24-wt1d_ca125.ndpi,Lob 2,337,235,102,30.27
PKR-24-wt1d_ca125.ndpi,Lob 3,328,184,144,43.9
PKR-24-wt1d_ca125.ndpi,Lob 5,304,174,130,42.76
PKR-24-wt1d_ca125.ndpi,Lob 4,307,207,100,32.57
PKR-24-wt1d_ca125.ndpi,Lob 6,316,237,79,25
PKR-18-ck5_cd10.ndpi,Lob 7,351,351,0,0
PKR-18-ck5_cd10.ndpi,Lob 4,357,357,0,0
PKR-18-ck5_cd10.ndpi,Lob 3,332,332,0,0
PKR-18-ck5_cd10.ndpi,Lob 2,357,357,0,0
PKR-18-ck5_cd10.ndpi,Lob 8,330,330,0,0
PKR-18-ck5_cd10.ndpi,Lob 6,439,436,3,0.6834
PKR-18-ck5_cd10.ndpi,Lob 5,301,301,0,0
PKR-18-ck5_cd10.ndpi,Septa 9,315,315,0,0
PKR-18-ck5_cd10.ndpi,Septa 7,347,347,0,0
PKR-18-ck5_cd10.ndpi,Septa 1,300,300,0,0
PKR-18-ck5_cd10.ndpi,Septa 2,346,337,9,2.601
PKR-18-ck5_cd10.ndpi,Septa 5,320,318,2,0.625
PKR-18-ck5_cd10.ndpi,Septa 3,478,478,0,0
PKR-18-ck5_cd10.ndpi,Septa 6,331,330,1,0.3021
PKR-18-ck5_cd10.ndpi,Septa 4,422,422,0,0
PKR-18-ck5_cd10.ndpi,Septa 8,354,354,0,0
PKR-18-ck5_cd10.ndpi,Lob 1,333,333,0,0
PKR-18-ck5_cd10.ndpi,Lob 9,403,403,0,0
PKR-24-p63_ck5.ndpi,Lob 1,381,381,0,0
PKR-24-p63_ck5.ndpi,Lob 2,398,385,13,3.266
PKR-24-p63_ck5.ndpi,Lob 3,357,351,6,1.681
PKR-24-p63_ck5.ndpi,Lob 4,362,358,4,1.105
PKR-24-p63_ck5.ndpi,Lob 5,381,376,5,1.312
PKR-24-p63_ck5.ndpi,Lob 6,329,327,2,0.6079
PKR-24-p63_ck5.ndpi,Septa 1,383,355,28,7.311
PKR-24-p63_ck5.ndpi,Septa 2,371,336,35,9.434
PKR-24-p63_ck5.ndpi,Septa 3,424,365,59,13.92
PKR-24-p63_ck5.ndpi,Septa 4,403,402,1,0.2481
PKR-24-p63_ck5.ndpi,Septa 5,345,337,8,2.319
PKR-24-p63_ck5.ndpi,Septa 6,322,300,22,6.832
PKR-24-p63_ck5.ndpi,Septa 7,381,297,84,22.05
PKR-24-p63_ck5.ndpi,Septa 9,323,314,9,2.786
PKR-24-p63_ck5.ndpi,Septa 8,391,288,103,26.34
PKR-18-hmga2_ck19.ndpi,Lob 3,375,374,1,0.2667
PKR-18-hmga2_ck19.ndpi,Lob 4,304,304,0,0
PKR-18-hmga2_ck19.ndpi,Lob 2,386,385,1,0.2591
PKR-18-hmga2_ck19.ndpi,Lob 6,329,230,99,30.09
PKR-18-hmga2_ck19.ndpi,Lob 8,310,269,41,13.23
PKR-18-hmga2_ck19.ndpi,Lob 5,452,419,33,7.301
PKR-18-hmga2_ck19.ndpi,Lob 7,337,337,0,0
PKR-18-hmga2_ck19.ndpi,Septa 8,351,350,1,0.2849
PKR-18-hmga2_ck19.ndpi,Septa 2,519,517,2,0.3854
PKR-18-hmga2_ck19.ndpi,Septa 1,324,263,61,18.83
PKR-18-hmga2_ck19.ndpi,Septa 3,636,625,11,1.73
PKR-18-hmga2_ck19.ndpi,Septa 4,509,503,6,1.179
PKR-18-hmga2_ck19.ndpi,Septa 5,314,313,1,0.3185
PKR-18-hmga2_ck19.ndpi,Septa 6,339,337,2,0.59
PKR-18-hmga2_ck19.ndpi,Septa 7,315,260,55,17.46
PKR-18-hmga2_ck19.ndpi,Septa 9,310,242,68,21.94
PKR-18-hmga2_ck19.ndpi,Lob 1,364,362,2,0.5495
PKR-18-hmga2_ck19.ndpi,Lob 9,380,380,0,0
PKR-17-cdx2_ca199.ndpi,Lob 1,304,302,2,0.6579
PKR-17-cdx2_ca199.ndpi,Lob 2,301,292,9,2.99
PKR-17-cdx2_ca199.ndpi,Lob 4,345,345,0,0
PKR-17-cdx2_ca199.ndpi,Lob 5,307,306,1,0.3257
PKR-17-cdx2_ca199.ndpi,Lob 6,301,301,0,0
PKR-17-cdx2_ca199.ndpi,Lob 7,306,305,1,0.3268
PKR-17-cdx2_ca199.ndpi,Lob 8,311,311,0,0
PKR-17-cdx2_ca199.ndpi,Lob 9,321,320,1,0.3115
PKR-17-cdx2_ca199.ndpi,Lob 3,303,301,2,0.6601
PKR-17-cdx2_ca199.ndpi,Septa 1,347,347,0,0
PKR-17-cdx2_ca199.ndpi,Septa 2,305,305,0,0
PKR-17-cdx2_ca199.ndpi,Septa 3,323,319,4,1.238
PKR-17-cdx2_ca199.ndpi,Septa 4,306,306,0,0
PKR-17-cdx2_ca199.ndpi,Septa 5,343,342,1,0.2915
PKR-17-cdx2_ca199.ndpi,Septa 6,367,367,0,0
PKR-17-cdx2_ca199.ndpi,Septa 7,304,304,0,0
PKR-17-cdx2_ca199.ndpi,Septa 8,311,311,0,0
PKR-17-cdx2_ca199.ndpi,Septa 9,350,347,3,0.8571
PKR-24-cdx2_ca199.ndpi,Lob 1,332,330,2,0.6024
PKR-24-cdx2_ca199.ndpi,Lob 2,347,340,7,2.017
PKR-24-cdx2_ca199.ndpi,Lob 3,317,301,16,5.047
PKR-24-cdx2_ca199.ndpi,Lob 5,305,296,9,2.951
PKR-24-cdx2_ca199.ndpi,Lob 6,306,246,60,19.61
PKR-24-cdx2_ca199.ndpi,Lob 4,315,304,11,3.492
PKR-24-cdx2_ca199.ndpi,Septa 1,388,377,11,2.835
PKR-24-cdx2_ca199.ndpi,Septa 2,326,323,3,0.9202
PKR-24-cdx2_ca199.ndpi,Septa 3,327,327,0,0
PKR-24-cdx2_ca199.ndpi,Septa 4,300,293,7,2.333
PKR-24-cdx2_ca199.ndpi,Septa 5,301,268,33,10.96
PKR-24-cdx2_ca199.ndpi,Septa 6,306,266,40,13.07
PKR-24-cdx2_ca199.ndpi,Septa 7,311,309,2,0.6431
PKR-24-cdx2_ca199.ndpi,Septa 8,423,419,4,0.9456
PKR-24-cdx2_ca199.ndpi,Septa 9,314,314,0,0
PKR-18-cdx2_ca199.ndpi,Lob 2,320,285,35,10.94
PKR-18-cdx2_ca199.ndpi,Lob 1,349,337,12,3.438
PKR-18-cdx2_ca199.ndpi,Lob 3,324,276,48,14.81
PKR-18-cdx2_ca199.ndpi,Lob 4,352,310,42,11.93
PKR-18-cdx2_ca199.ndpi,Lob 7,311,310,1,0.3215
PKR-18-cdx2_ca199.ndpi,Lob 5,321,305,16,4.984
PKR-18-cdx2_ca199.ndpi,Lob 6,316,310,6,1.899
PKR-18-cdx2_ca199.ndpi,Lob 8,310,236,74,23.87
PKR-18-cdx2_ca199.ndpi,Lob 9,321,296,25,7.788
PKR-18-cdx2_ca199.ndpi,Septa 1,368,364,4,1.087
PKR-18-cdx2_ca199.ndpi,Septa 2,313,254,59,18.85
PKR-18-cdx2_ca199.ndpi,Septa 3,313,308,5,1.597
PKR-18-cdx2_ca199.ndpi,Septa 4,427,401,26,6.089
PKR-18-cdx2_ca199.ndpi,Septa 5,315,298,17,5.397
PKR-18-cdx2_ca199.ndpi,Septa 6,322,320,2,0.6211
PKR-18-cdx2_ca199.ndpi,Septa 8,331,326,5,1.511
PKR-18-cdx2_ca199.ndpi,Septa 7,305,299,6,1.967
PKR-18-cdx2_ca199.ndpi,Septa 9,305,305,0,0

## Sheet: Figure 2d&e, SF 3b-SF 10 part 7
Figure 2d&e, and supplementary Figures 3b-10
Compartment dependent heterogeneity of 31 PDACs: export from qupath. The quantification was separated on a couple PDACs for feasibility and this is part 7.
Image,Class,Num Detections,Num Tumor: Negative,Num Tumor: Positive,Tumor: Positive %
PKR-30-ck17_ceam.ndpi,Lobule tumorinv,0,0,0,
PKR-30-ck17_ceam.ndpi,Septum tumorinv,0,0,0,
PKR-30-ck17_ceam.ndpi,Septum tumorinv,0,0,0,
PKR-30-ck17_ceam.ndpi,Lobule tumorinv,0,0,0,
PKR-30-ck17_ceam.ndpi,Lobule tumorinv,0,0,0,
PKR-30-ck17_ceam.ndpi,Septum tumorinv,0,0,0,
PKR-30-ck17_ceam.ndpi,Lobule tumorinv,0,0,0,
PKR-30-ck17_ceam.ndpi,Lobule tumorinv,0,0,0,
PKR-30-ck17_ceam.ndpi,Lobule tumorinv,0,0,0,
PKR-30-ck17_ceam.ndpi,Septum tumorinv,0,0,0,
PKR-30-ck17_ceam.ndpi,Lobule tumorinv,0,0,0,
PKR-30-ck17_ceam.ndpi,Septum tumorinv,0,0,0,
PKR-30-ck17_ceam.ndpi,Lobule tumorinv,0,0,0,
PKR-30-ck17_ceam.ndpi,Septum tumorinv,0,0,0,
PKR-30-ck17_ceam.ndpi,Septum tumorinv,0,0,0,
PKR-30-ck17_ceam.ndpi,Septum tumorinv,0,0,0,
PKR-30-ck17_ceam.ndpi,Septum tumorinv,0,0,0,
PKR-30-ck17_ceam.ndpi,Lob 2,354,224,130,36.72
PKR-30-ck17_ceam.ndpi,Lob 4,367,227,140,38.15
PKR-30-ck17_ceam.ndpi,Lob 6,347,216,131,37.75
PKR-30-ck17_ceam.ndpi,Lob 8,338,237,101,29.88
PKR-30-ck17_ceam.ndpi,Lobule tumorinv,0,0,0,
PKR-30-ck17_ceam.ndpi,Lob 9,307,206,101,32.9
PKR-30-ck17_ceam.ndpi,Lob 7,354,193,161,45.48
PKR-30-ck17_ceam.ndpi,Septa 9,388,76,312,80.41
PKR-30-ck17_ceam.ndpi,Septa 8,341,79,262,76.83
PKR-30-ck17_ceam.ndpi,Septa 6,343,57,286,83.38
PKR-30-ck17_ceam.ndpi,Septa 5,347,66,281,80.98
PKR-30-ck17_ceam.ndpi,Septa 4,339,53,286,84.37
PKR-30-ck17_ceam.ndpi,Septa 3,321,51,270,84.11
PKR-30-ck17_ceam.ndpi,Septa 2,326,60,266,81.6
PKR-30-ck17_ceam.ndpi,Lob 1,340,182,158,46.47
PKR-30-ck17_ceam.ndpi,Septa 1,376,91,285,75.8
PKR-30-ck17_ceam.ndpi,Septa 7,332,76,256,77.11
PKR-30-ck17_ceam.ndpi,not tumor,0,0,0,
PKR-30-ck17_ceam.ndpi,duct probably!,0,0,0,
PKR-30-ck17_ceam.ndpi,Stroma,20,11,9,45
PKR-30-ck17_ceam.ndpi,,0,0,0,
PKR-30-ck17_ceam.ndpi,Lob 3,311,180,131,42.12
PKR-30-ck17_ceam.ndpi,Lob 5,343,194,149,43.44
PKR-30-muc5ac_muc6.ndpi,Lob 1,368,252,116,31.52
PKR-30-muc5ac_muc6.ndpi,Lob 2,352,206,146,41.48
PKR-30-muc5ac_muc6.ndpi,Lob 4,312,163,149,47.76
PKR-30-muc5ac_muc6.ndpi,Lob 5,304,159,145,47.7
PKR-30-muc5ac_muc6.ndpi,Lob 6,333,191,142,42.64
PKR-30-muc5ac_muc6.ndpi,Lob 7,326,91,235,72.09
PKR-30-muc5ac_muc6.ndpi,Lob 9,330,139,191,57.88
PKR-30-muc5ac_muc6.ndpi,Lob 8,306,207,99,32.35
PKR-30-muc5ac_muc6.ndpi,Septa 9,466,345,121,25.97
PKR-30-muc5ac_muc6.ndpi,Septa 8,345,216,129,37.39
PKR-30-muc5ac_muc6.ndpi,Septa 7,314,273,41,13.06
PKR-30-muc5ac_muc6.ndpi,Septa 6,383,251,132,34.46
PKR-30-muc5ac_muc6.ndpi,Septa 5,325,124,201,61.85
PKR-30-muc5ac_muc6.ndpi,Septa 4,369,266,103,27.91
PKR-30-muc5ac_muc6.ndpi,Septa 3,308,223,85,27.6
PKR-30-muc5ac_muc6.ndpi,Septa 2,305,200,105,34.43
PKR-30-muc5ac_muc6.ndpi,Septa 1,308,227,81,26.3
PKR-30-muc5ac_muc6.ndpi,Lob 3,309,181,128,41.42
PKR-29-ck17_ceam.ndpi,Lobule tumorinv,0,0,0,
PKR-29-ck17_ceam.ndpi,Lobule tumorinv,0,0,0,
PKR-29-ck17_ceam.ndpi,Lobule tumorinv,0,0,0,
PKR-29-ck17_ceam.ndpi,Lobule tumorinv,0,0,0,
PKR-29-ck17_ceam.ndpi,Lobule tumorinv,0,0,0,
PKR-29-ck17_ceam.ndpi,Lobule tumorinv,0,0,0,
PKR-29-ck17_ceam.ndpi,Lobule tumorinv,0,0,0,
PKR-29-ck17_ceam.ndpi,Lobule tumorinv,0,0,0,
PKR-29-ck17_ceam.ndpi,Lobule tumorinv,0,0,0,
PKR-29-ck17_ceam.ndpi,Septum tumorinv,0,0,0,
PKR-29-ck17_ceam.ndpi,Septum tumorinv,0,0,0,
PKR-29-ck17_ceam.ndpi,Septum tumorinv,0,0,0,
PKR-29-ck17_ceam.ndpi,Septum tumorinv,0,0,0,
PKR-29-ck17_ceam.ndpi,Septum tumorinv,0,0,0,
PKR-29-ck17_ceam.ndpi,Septum tumorinv,0,0,0,
PKR-29-ck17_ceam.ndpi,Septum tumorinv,0,0,0,
PKR-29-ck17_ceam.ndpi,Septum tumorinv,0,0,0,
PKR-29-ck17_ceam.ndpi,Septum tumorinv,0,0,0,
PKR-29-ck17_ceam.ndpi,Lob 1,590,590,0,0
PKR-29-ck17_ceam.ndpi,Lob 2,705,705,0,0
PKR-29-ck17_ceam.ndpi,Lob 3,501,501,0,0
PKR-29-ck17_ceam.ndpi,Lob 4,586,586,0,0
PKR-29-ck17_ceam.ndpi,Lob 5,414,414,0,0
PKR-29-ck17_ceam.ndpi,Lob 7,400,400,0,0
PKR-29-ck17_ceam.ndpi,Lob 8,360,360,0,0
PKR-29-ck17_ceam.ndpi,Lob 9,433,397,36,8.314
PKR-29-ck17_ceam.ndpi,Septa 1,353,274,79,22.38
PKR-29-ck17_ceam.ndpi,Septa 2,435,283,152,34.94
PKR-29-ck17_ceam.ndpi,Septa 5,396,300,96,24.24
PKR-29-ck17_ceam.ndpi,Septa 6,419,363,56,13.37
PKR-29-ck17_ceam.ndpi,Septa 7,648,624,24,3.704
PKR-29-ck17_ceam.ndpi,Septa 9,599,448,151,25.21
PKR-29-ck17_ceam.ndpi,tumor in stroma,0,0,0,
PKR-29-ck17_ceam.ndpi,Septa 3,331,232,99,29.91
PKR-29-ck17_ceam.ndpi,Lob 6,387,386,1,0.2584
PKR-29-ck17_ceam.ndpi,Septa 8,438,270,168,38.36
PKR-29-ck17_ceam.ndpi,tumor in stroma,182,152,30,16.48
PKR-29-ck17_ceam.ndpi,tumor in stroma,0,0,0,
PKR-29-ck17_ceam.ndpi,lob,0,0,0,
PKR-29-ck17_ceam.ndpi,Septa 4,477,341,136,28.51
PKR-29-muc5ac_muc6.ndpi,Lob 1,413,0,413,100
PKR-29-muc5ac_muc6.ndpi,Lob 2,459,1,458,99.78
PKR-29-muc5ac_muc6.ndpi,Lob 3,412,3,409,99.27
PKR-29-muc5ac_muc6.ndpi,Lob 4,366,3,363,99.18
PKR-29-muc5ac_muc6.ndpi,Lob 5,332,1,331,99.7
PKR-29-muc5ac_muc6.ndpi,Lob 7,518,10,508,98.07
PKR-29-muc5ac_muc6.ndpi,Lob 8,382,20,362,94.76
PKR-29-muc5ac_muc6.ndpi,Lob 9,439,306,133,30.3
PKR-29-muc5ac_muc6.ndpi,Septa 1,303,140,163,53.8
PKR-29-muc5ac_muc6.ndpi,Septa 2,317,52,265,83.6
PKR-29-muc5ac_muc6.ndpi,Septa 5,515,327,188,36.5
PKR-29-muc5ac_muc6.ndpi,Septa 6,402,296,106,26.37
PKR-29-muc5ac_muc6.ndpi,Septa 7,668,442,226,33.83
PKR-29-muc5ac_muc6.ndpi,Septa 9,688,274,414,60.17
PKR-29-muc5ac_muc6.ndpi,Septa 3,338,227,111,32.84
PKR-29-muc5ac_muc6.ndpi,Septa 8,387,325,62,16.02
PKR-29-muc5ac_muc6.ndpi,Lob 6,324,0,324,100
PKR-29-muc5ac_muc6.ndpi,Septa 4,337,222,115,34.12
PKR-29-wt1d_ca125.ndpi,Lob 1,524,509,15,2.863
PKR-29-wt1d_ca125.ndpi,Lob 2,670,670,0,0
PKR-29-wt1d_ca125.ndpi,Lob 3,514,403,111,21.6
PKR-29-wt1d_ca125.ndpi,Lob 4,697,600,97,13.92
PKR-29-wt1d_ca125.ndpi,Lob 5,301,239,62,20.6
PKR-29-wt1d_ca125.ndpi,Lob 7,368,361,7,1.902
PKR-29-wt1d_ca125.ndpi,Lob 8,312,286,26,8.333
PKR-29-wt1d_ca125.ndpi,Lob 9,513,513,0,0
PKR-29-wt1d_ca125.ndpi,Septa 1,314,251,63,20.06
PKR-29-wt1d_ca125.ndpi,Septa 2,388,352,36,9.278
PKR-29-wt1d_ca125.ndpi,Septa 5,363,291,72,19.83
PKR-29-wt1d_ca125.ndpi,Septa 6,379,344,35,9.235
PKR-29-wt1d_ca125.ndpi,Septa 7,577,567,10,1.733
PKR-29-wt1d_ca125.ndpi,Septa 9,483,366,117,24.22
PKR-29-wt1d_ca125.ndpi,Lob 6,302,229,73,24.17
PKR-29-wt1d_ca125.ndpi,Septa 8,322,322,0,0
PKR-29-wt1d_ca125.ndpi,Septa 3,371,255,116,31.27
PKR-29-wt1d_ca125.ndpi,Septa 4,311,249,62,19.94
PKR-30-p63_ck5.ndpi,Lob 1,305,136,169,55.41
PKR-30-p63_ck5.ndpi,Lob 2,366,317,49,13.39
PKR-30-p63_ck5.ndpi,Lob 4,326,326,0,0
PKR-30-p63_ck5.ndpi,Lob 5,300,256,44,14.67
PKR-30-p63_ck5.ndpi,Lob 6,338,335,3,0.8876
PKR-30-p63_ck5.ndpi,Lob 7,320,313,7,2.188
PKR-30-p63_ck5.ndpi,Lob 8,341,339,2,0.5865
PKR-30-p63_ck5.ndpi,Lob 9,336,335,1,0.2976
PKR-30-p63_ck5.ndpi,Septa 1,323,323,0,0
PKR-30-p63_ck5.ndpi,Septa 2,336,333,3,0.8929
PKR-30-p63_ck5.ndpi,Septa 3,311,284,27,8.682
PKR-30-p63_ck5.ndpi,Septa 4,305,305,0,0
PKR-30-p63_ck5.ndpi,Septa 5,322,312,10,3.106
PKR-30-p63_ck5.ndpi,Septa 6,565,564,1,0.177
PKR-30-p63_ck5.ndpi,Septa 7,316,316,0,0
PKR-30-p63_ck5.ndpi,Septa 8,379,379,0,0
PKR-30-p63_ck5.ndpi,Septa 9,351,338,13,3.704
PKR-30-p63_ck5.ndpi,Lob 3,301,294,7,2.326
PKR-30-hmga2_ck19.ndpi,Lob 1,336,306,30,8.929
PKR-30-hmga2_ck19.ndpi,Lob 2,331,320,11,3.323
PKR-30-hmga2_ck19.ndpi,Lob 4,316,304,12,3.797
PKR-30-hmga2_ck19.ndpi,Lob 5,336,328,8,2.381
PKR-30-hmga2_ck19.ndpi,Lob 6,347,343,4,1.153
PKR-30-hmga2_ck19.ndpi,Lob 7,309,286,23,7.443
PKR-30-hmga2_ck19.ndpi,Lob 8,309,304,5,1.618
PKR-30-hmga2_ck19.ndpi,Lob 9,303,280,23,7.591
PKR-30-hmga2_ck19.ndpi,Septa 1,407,320,87,21.38
PKR-30-hmga2_ck19.ndpi,Septa 2,305,230,75,24.59
PKR-30-hmga2_ck19.ndpi,Septa 3,344,268,76,22.09
PKR-30-hmga2_ck19.ndpi,Septa 4,304,205,99,32.57
PKR-30-hmga2_ck19.ndpi,Septa 5,311,238,73,23.47
PKR-30-hmga2_ck19.ndpi,Septa 6,305,183,122,40
PKR-30-hmga2_ck19.ndpi,Septa 7,347,251,96,27.67
PKR-30-hmga2_ck19.ndpi,Septa 8,360,247,113,31.39
PKR-30-hmga2_ck19.ndpi,Septa 9,336,233,103,30.65
PKR-30-hmga2_ck19.ndpi,Lob 3,300,12,288,96
PKR-29-cdx2_ca199.ndpi,Lob 1,615,454,161,26.18
PKR-29-cdx2_ca199.ndpi,Lob 2,385,32,353,91.69
PKR-29-cdx2_ca199.ndpi,Lob 3,409,374,35,8.557
PKR-29-cdx2_ca199.ndpi,Lob 4,493,403,90,18.26
PKR-29-cdx2_ca199.ndpi,Lob 5,565,544,21,3.717
PKR-29-cdx2_ca199.ndpi,Lob 6,380,374,6,1.579
PKR-29-cdx2_ca199.ndpi,Lob 7,429,373,56,13.05
PKR-29-cdx2_ca199.ndpi,Lob 8,356,346,10,2.809
PKR-29-cdx2_ca199.ndpi,Lob 9,415,414,1,0.241
PKR-29-cdx2_ca199.ndpi,Septa 1,314,313,1,0.3185
PKR-29-cdx2_ca199.ndpi,Septa 2,329,316,13,3.951
PKR-29-cdx2_ca199.ndpi,Septa 3,303,302,1,0.33
PKR-29-cdx2_ca199.ndpi,Septa 4,306,299,7,2.288
PKR-29-cdx2_ca199.ndpi,Septa 5,322,313,9,2.795
PKR-29-cdx2_ca199.ndpi,Septa 6,325,320,5,1.538
PKR-29-cdx2_ca199.ndpi,Septa 7,500,383,117,23.4
PKR-29-cdx2_ca199.ndpi,Septa 8,313,310,3,0.9585
PKR-29-cdx2_ca199.ndpi,Septa 9,508,494,14,2.756
PKR-30-cdx2_ca199.ndpi,Lob 1,314,300,14,4.459
PKR-30-cdx2_ca199.ndpi,Lob 2,311,286,25,8.039
PKR-30-cdx2_ca199.ndpi,Lob 3,313,288,25,7.987
PKR-30-cdx2_ca199.ndpi,Lob 4,302,266,36,11.92
PKR-30-cdx2_ca199.ndpi,Lob 5,311,284,27,8.682
PKR-30-cdx2_ca199.ndpi,Lob 6,306,240,66,21.57
PKR-30-cdx2_ca199.ndpi,Lob 7,314,276,38,12.1
PKR-30-cdx2_ca199.ndpi,Lob 8,299,246,53,17.73
PKR-30-cdx2_ca199.ndpi,Lob 9,314,281,33,10.51
PKR-30-cdx2_ca199.ndpi,Septa 1,405,402,3,0.7407
PKR-30-cdx2_ca199.ndpi,Septa 2,397,396,1,0.2519
PKR-30-cdx2_ca199.ndpi,Septa 3,348,347,1,0.2874
PKR-30-cdx2_ca199.ndpi,Septa 4,346,341,5,1.445
PKR-30-cdx2_ca199.ndpi,Septa 5,353,347,6,1.7
PKR-30-cdx2_ca199.ndpi,Septa 6,410,405,5,1.22
PKR-30-cdx2_ca199.ndpi,Septa 7,302,298,4,1.325
PKR-30-cdx2_ca199.ndpi,Septa 8,501,496,5,0.998
PKR-30-cdx2_ca199.ndpi,Septa 9,390,388,2,0.5128

## Sheet: Figure 2d&e, SF 3b-SF 10 part 8
Figure 2d&e, and supplementary Figures 3b-10
Compartment dependent heterogeneity of 31 PDACs: export from qupath. The quantification was separated on a couple PDACs for feasibility and this is part 8.
Image,Class,Num Detections,Num Tumor: Negative,Num Tumor: Positive,Tumor: Positive %
PKR-49-Muc5_Muc6.ndpi,Septa 1,331,241,90,27.19
PKR-49-Muc5_Muc6.ndpi,Septa 2,311,309,2,0.6431
PKR-49-Muc5_Muc6.ndpi,Septa 8,399,359,40,10.03
PKR-49-Muc5_Muc6.ndpi,Septa 9,306,254,52,16.99
PKR-49-Muc5_Muc6.ndpi,Lob 1,362,132,230,63.54
PKR-49-Muc5_Muc6.ndpi,Septa 4,314,289,25,7.962
PKR-49-Muc5_Muc6.ndpi,Lob 2,607,215,392,64.58
PKR-49-Muc5_Muc6.ndpi,Lob 4,307,78,229,74.59
PKR-49-Muc5_Muc6.ndpi,Lob 5,300,246,54,18
PKR-49-Muc5_Muc6.ndpi,Lob 6,326,143,183,56.13
PKR-49-Muc5_Muc6.ndpi,Lob 7,321,182,139,43.3
PKR-49-Muc5_Muc6.ndpi,Lob 8,306,136,170,55.56
PKR-49-Muc5_Muc6.ndpi,Lob 9,417,170,247,59.23
PKR-49-Muc5_Muc6.ndpi,Lob 3,319,92,227,71.16
PKR-49-Muc5_Muc6.ndpi,Septa 3,335,334,1,0.2985
PKR-49-Muc5_Muc6.ndpi,Septa 5,328,304,24,7.317
PKR-49-Muc5_Muc6.ndpi,Septa 6,316,252,64,20.25
PKR-49-Muc5_Muc6.ndpi,Septa 7,350,289,61,17.43
PKR-49-WT1_CA125.ndpi,Septa 9,314,276,38,12.1
PKR-50-CK17_CEAm.ndpi,tumor septa,0,0,0,
PKR-50-CK17_CEAm.ndpi,tumor lobule,0,0,0,
PKR-50-CK17_CEAm.ndpi,tumor septa,0,0,0,
PKR-50-CK17_CEAm.ndpi,tumor lobule,0,0,0,
PKR-50-CK17_CEAm.ndpi,tumor lobule,0,0,0,
PKR-50-CK17_CEAm.ndpi,tumor lobule,0,0,0,
PKR-50-CK17_CEAm.ndpi,tumor septa,0,0,0,
PKR-50-CK17_CEAm.ndpi,tumor septa,0,0,0,
PKR-50-CK17_CEAm.ndpi,tumor septa,0,0,0,
PKR-50-CK17_CEAm.ndpi,tumor lobule,0,0,0,
PKR-50-CK17_CEAm.ndpi,tumor septa,0,0,0,
PKR-50-CK17_CEAm.ndpi,tumor lobule,0,0,0,
PKR-50-CK17_CEAm.ndpi,tumor septa,0,0,0,
PKR-50-CK17_CEAm.ndpi,tumor septa,0,0,0,
PKR-50-CK17_CEAm.ndpi,tumor lobule,0,0,0,
PKR-50-CK17_CEAm.ndpi,tumor septa,0,0,0,
PKR-50-CK17_CEAm.ndpi,tumor lobule,0,0,0,
PKR-50-CK17_CEAm.ndpi,tumor lobule,0,0,0,
PKR-50-CK17_CEAm.ndpi,Septa 1,429,199,230,53.61
PKR-50-CK17_CEAm.ndpi,Septa 2,357,260,97,27.17
PKR-50-CK17_CEAm.ndpi,Septa 3,408,318,90,22.06
PKR-50-CK17_CEAm.ndpi,Septa 4,343,103,240,69.97
PKR-50-CK17_CEAm.ndpi,Septa 5,421,335,86,20.43
PKR-50-CK17_CEAm.ndpi,Septa 6,358,76,282,78.77
PKR-50-CK17_CEAm.ndpi,Septa 7,625,404,221,35.36
PKR-50-CK17_CEAm.ndpi,Septa 8,449,87,362,80.62
PKR-50-CK17_CEAm.ndpi,Septa 9,448,74,374,83.48
PKR-50-CK17_CEAm.ndpi,Lob 1,329,296,33,10.03
PKR-50-CK17_CEAm.ndpi,Lob 2,455,395,60,13.19
PKR-50-CK17_CEAm.ndpi,Lob 4,327,212,115,35.17
PKR-50-CK17_CEAm.ndpi,Lob 5,334,278,56,16.77
PKR-50-CK17_CEAm.ndpi,Lob 6,309,283,26,8.414
PKR-50-CK17_CEAm.ndpi,Lob 3,338,276,62,18.34
PKR-50-CK17_CEAm.ndpi,Lob 7,323,275,48,14.86
PKR-50-Muc5_Muc6.ndpi,Septa 1,348,347,1,0.2874
PKR-50-Muc5_Muc6.ndpi,Septa 2,302,302,0,0
PKR-50-Muc5_Muc6.ndpi,Septa 3,349,349,0,0
PKR-50-Muc5_Muc6.ndpi,Septa 4,351,351,0,0
PKR-50-Muc5_Muc6.ndpi,Septa 5,335,318,17,5.075
PKR-50-Muc5_Muc6.ndpi,Septa 6,367,364,3,0.8174
PKR-50-Muc5_Muc6.ndpi,Septa 7,489,488,1,0.2045
PKR-50-Muc5_Muc6.ndpi,Septa 8,312,284,28,8.974
PKR-50-Muc5_Muc6.ndpi,Septa 9,408,397,11,2.696
PKR-50-Muc5_Muc6.ndpi,Lob 1,311,306,5,1.608
PKR-50-Muc5_Muc6.ndpi,Lob 2,418,417,1,0.2392
PKR-50-Muc5_Muc6.ndpi,Lob 3,304,303,1,0.3289
PKR-50-Muc5_Muc6.ndpi,Lob 4,330,328,2,0.6061
PKR-50-Muc5_Muc6.ndpi,Lob 5,393,391,2,0.5089
PKR-50-Muc5_Muc6.ndpi,Lob 6,337,337,0,0
PKR-50-Muc5_Muc6.ndpi,Lob 7,308,305,3,0.974
PKR-50-WT1_CA125.ndpi,Septa 1,382,350,32,8.377
PKR-50-WT1_CA125.ndpi,Septa 2,410,347,63,15.37
PKR-50-WT1_CA125.ndpi,Septa 3,359,240,119,33.15
PKR-50-WT1_CA125.ndpi,Septa 4,378,332,46,12.17
PKR-50-WT1_CA125.ndpi,Septa 5,304,302,2,0.6579
PKR-50-WT1_CA125.ndpi,Septa 6,386,386,0,0
PKR-50-WT1_CA125.ndpi,Septa 7,465,417,48,10.32
PKR-50-WT1_CA125.ndpi,Septa 8,377,377,0,0
PKR-50-WT1_CA125.ndpi,Septa 9,430,430,0,0
PKR-50-WT1_CA125.ndpi,Lob 1,300,298,2,0.6667
PKR-50-WT1_CA125.ndpi,Lob 2,325,293,32,9.846
PKR-50-WT1_CA125.ndpi,Lob 3,303,293,10,3.3
PKR-50-WT1_CA125.ndpi,Lob 4,358,358,0,0
PKR-50-WT1_CA125.ndpi,Lob 5,354,342,12,3.39
PKR-50-WT1_CA125.ndpi,Lob 6,333,326,7,2.102
PKR-50-WT1_CA125.ndpi,Lob 7,314,313,1,0.3185
PKR-51-CK17_CEAm.ndpi,tumor lobule,0,0,0,
PKR-51-CK17_CEAm.ndpi,tumor lobule,0,0,0,
PKR-51-CK17_CEAm.ndpi,tumor septa,0,0,0,
PKR-51-CK17_CEAm.ndpi,tumor septa,0,0,0,
PKR-51-CK17_CEAm.ndpi,tumor septa,0,0,0,
PKR-51-CK17_CEAm.ndpi,tumor lobule,0,0,0,
PKR-51-CK17_CEAm.ndpi,tumor septa,0,0,0,
PKR-51-CK17_CEAm.ndpi,tumor septa,0,0,0,
PKR-51-CK17_CEAm.ndpi,tumor lobule,0,0,0,
PKR-51-CK17_CEAm.ndpi,tumor septa,0,0,0,
PKR-51-CK17_CEAm.ndpi,tumor lobule,0,0,0,
PKR-51-CK17_CEAm.ndpi,tumor lobule,0,0,0,
PKR-51-CK17_CEAm.ndpi,tumor lobule,0,0,0,
PKR-51-CK17_CEAm.ndpi,tumor lobule,0,0,0,
PKR-51-CK17_CEAm.ndpi,tumor lobule,0,0,0,
PKR-51-CK17_CEAm.ndpi,tumor septa,0,0,0,
PKR-51-CK17_CEAm.ndpi,tumor septa,0,0,0,
PKR-51-CK17_CEAm.ndpi,tumor septa,0,0,0,
PKR-51-CK17_CEAm.ndpi,Septa 1,328,4,324,98.78
PKR-51-CK17_CEAm.ndpi,Septa 2,341,1,340,99.71
PKR-51-CK17_CEAm.ndpi,Septa 3,356,2,354,99.44
PKR-51-CK17_CEAm.ndpi,Septa 4,316,1,315,99.68
PKR-51-CK17_CEAm.ndpi,Septa 5,369,1,368,99.73
PKR-51-CK17_CEAm.ndpi,Septa 6,329,2,327,99.39
PKR-51-CK17_CEAm.ndpi,Septa 7,348,3,345,99.14
PKR-51-CK17_CEAm.ndpi,Septa 8,330,2,328,99.39
PKR-51-CK17_CEAm.ndpi,Septa 9,336,0,336,100
PKR-51-CK17_CEAm.ndpi,Lob 3,303,16,287,94.72
PKR-51-CK17_CEAm.ndpi,Lob 4,306,25,281,91.83
PKR-51-CK17_CEAm.ndpi,Lob 5,304,19,285,93.75
PKR-51-CK17_CEAm.ndpi,Lob 6,314,10,304,96.82
PKR-51-CK17_CEAm.ndpi,Lob 1,304,41,263,86.51
PKR-51-CK17_CEAm.ndpi,Lob 2,343,8,335,97.67
PKR-51-Muc5_Muc6.ndpi,Septa 1,365,101,264,72.33
PKR-51-Muc5_Muc6.ndpi,Septa 2,374,329,45,12.03
PKR-51-Muc5_Muc6.ndpi,Septa 6,312,270,42,13.46
PKR-51-Muc5_Muc6.ndpi,Septa 7,360,269,91,25.28
PKR-51-Muc5_Muc6.ndpi,Septa 8,424,302,122,28.77
PKR-51-Muc5_Muc6.ndpi,Septa 9,422,243,179,42.42
PKR-51-Muc5_Muc6.ndpi,Septa 4,338,307,31,9.172
PKR-51-Muc5_Muc6.ndpi,Septa 5,367,358,9,2.452
PKR-51-Muc5_Muc6.ndpi,Septa 3,308,296,12,3.896
PKR-51-Muc5_Muc6.ndpi,Lob 3,310,278,32,10.32
PKR-51-Muc5_Muc6.ndpi,Lob 4,462,292,170,36.8
PKR-51-Muc5_Muc6.ndpi,Lob 5,316,311,5,1.582
PKR-51-Muc5_Muc6.ndpi,Lob 6,360,170,190,52.78
PKR-51-Muc5_Muc6.ndpi,Lob 1,310,248,62,20
PKR-51-Muc5_Muc6.ndpi,Lob 2,314,220,94,29.94
PKR-51-WT1_CA125.ndpi,Septa 1,433,314,119,27.48
PKR-51-WT1_CA125.ndpi,Septa 8,376,352,24,6.383
PKR-51-WT1_CA125.ndpi,Septa 3,497,169,328,66
PKR-51-WT1_CA125.ndpi,Septa 4,397,170,227,57.18
PKR-51-WT1_CA125.ndpi,Septa 5,671,525,146,21.76
PKR-51-WT1_CA125.ndpi,Septa 6,581,419,162,27.88
PKR-51-WT1_CA125.ndpi,Septa 7,437,323,114,26.09
PKR-51-WT1_CA125.ndpi,Septa 2,532,517,15,2.82
PKR-51-WT1_CA125.ndpi,Septa 9,439,397,42,9.567
PKR-51-WT1_CA125.ndpi,Lob 3,341,315,26,7.625
PKR-51-WT1_CA125.ndpi,Lob 4,454,440,14,3.084
PKR-51-WT1_CA125.ndpi,Lob 5,344,327,17,4.942
PKR-51-WT1_CA125.ndpi,Lob 6,318,312,6,1.887
PKR-51-WT1_CA125.ndpi,Lob 1,319,280,39,12.23
PKR-51-WT1_CA125.ndpi,Lob 2,326,306,20,6.135
PKR-52a-CK17_CEAm.ndpi,tumor lobule,0,0,0,
PKR-52a-CK17_CEAm.ndpi,tumor lobule,0,0,0,
PKR-52a-CK17_CEAm.ndpi,tumor lobule,0,0,0,
PKR-52a-CK17_CEAm.ndpi,tumor lobule,0,0,0,
PKR-52a-CK17_CEAm.ndpi,tumor septa,0,0,0,
PKR-52a-CK17_CEAm.ndpi,tumor septa,0,0,0,
PKR-52a-CK17_CEAm.ndpi,tumor lobule,0,0,0,
PKR-52a-CK17_CEAm.ndpi,tumor lobule,0,0,0,
PKR-52a-CK17_CEAm.ndpi,tumor lobule,0,0,0,
PKR-52a-CK17_CEAm.ndpi,tumor lobule,0,0,0,
PKR-52a-CK17_CEAm.ndpi,tumor septa,0,0,0,
PKR-52a-CK17_CEAm.ndpi,tumor septa,0,0,0,
PKR-52a-CK17_CEAm.ndpi,tumor septa,0,0,0,
PKR-52a-CK17_CEAm.ndpi,tumor septa,0,0,0,
PKR-52a-CK17_CEAm.ndpi,tumor lobule,0,0,0,
PKR-52a-CK17_CEAm.ndpi,tumor septa,0,0,0,
PKR-52a-CK17_CEAm.ndpi,tumor septa,0,0,0,
PKR-52a-CK17_CEAm.ndpi,tumor septa,0,0,0,
PKR-52a-CK17_CEAm.ndpi,Septa 1,409,248,161,39.36
PKR-52a-CK17_CEAm.ndpi,Septa 2,338,197,141,41.72
PKR-52a-CK17_CEAm.ndpi,Septa 3,329,199,130,39.51
PKR-52a-CK17_CEAm.ndpi,Septa 4,368,219,149,40.49
PKR-52a-CK17_CEAm.ndpi,Septa 5,411,347,64,15.57
PKR-52a-CK17_CEAm.ndpi,Septa 6,351,218,133,37.89
PKR-52a-CK17_CEAm.ndpi,Septa 7,338,225,113,33.43
PKR-52a-CK17_CEAm.ndpi,Septa 8,307,187,120,39.09
PKR-52a-CK17_CEAm.ndpi,Septa 9,319,292,27,8.464
PKR-52a-CK17_CEAm.ndpi,Lob 3,324,254,70,21.6
PKR-52a-CK17_CEAm.ndpi,Lob 2,304,206,98,32.24
PKR-52a-CK17_CEAm.ndpi,Lob 1,324,295,29,8.951
PKR-52a-Muc5.ndpi,Septa 1,352,259,93,26.42
PKR-52a-Muc5.ndpi,Septa 2,354,311,43,12.15
PKR-52a-Muc5.ndpi,Septa 3,322,210,112,34.78
PKR-52a-Muc5.ndpi,Septa 4,347,117,230,66.28
PKR-52a-Muc5.ndpi,Septa 5,320,18,302,94.38
PKR-52a-Muc5.ndpi,Septa 6,499,193,306,61.32
PKR-52a-Muc5.ndpi,Septa 7,357,103,254,71.15
PKR-52a-Muc5.ndpi,Septa 8,371,78,293,78.98
PKR-52a-Muc5.ndpi,Septa 9,396,131,265,66.92
PKR-52a-Muc5.ndpi,Lob 3,345,241,104,30.14
PKR-52a-Muc5.ndpi,Lob 2,302,216,86,28.48
PKR-52a-Muc5.ndpi,Lob 1,314,240,74,23.57
PKR-52a-WT1_CA125.ndpi,Septa 1,325,230,95,29.23
PKR-52a-WT1_CA125.ndpi,Septa 2,325,198,127,39.08
PKR-52a-WT1_CA125.ndpi,Septa 3,315,169,146,46.35
PKR-52a-WT1_CA125.ndpi,Septa 4,370,172,198,53.51
PKR-52a-WT1_CA125.ndpi,Septa 5,303,288,15,4.95
PKR-52a-WT1_CA125.ndpi,Septa 6,347,286,61,17.58
PKR-52a-WT1_CA125.ndpi,Septa 7,359,334,25,6.964
PKR-52a-WT1_CA125.ndpi,Septa 8,397,245,152,38.29
PKR-52a-WT1_CA125.ndpi,Septa 9,323,287,36,11.15
PKR-52a-WT1_CA125.ndpi,Lob 3,327,228,99,30.28
PKR-52a-WT1_CA125.ndpi,Lob 2,312,291,21,6.731
PKR-52a-WT1_CA125.ndpi,Lob 1,310,132,178,57.42
PKR-55-CK5_CD10.ndpi,Septa 1,427,419,8,1.874
PKR-55-CK5_CD10.ndpi,Septa 2,504,497,7,1.389
PKR-55-CK5_CD10.ndpi,Septa 3,450,414,36,8
PKR-55-CK5_CD10.ndpi,Septa 4,316,281,35,11.08
PKR-55-CK5_CD10.ndpi,Septa 5,353,265,88,24.93
PKR-55-CK5_CD10.ndpi,Septa 6,442,371,71,16.06
PKR-55-CK5_CD10.ndpi,Septa 7,300,292,8,2.667
PKR-55-CK5_CD10.ndpi,Septa 8,549,524,25,4.554
PKR-55-CK5_CD10.ndpi,Septa 9,358,326,32,8.939
PKR-55-CK5_CD10.ndpi,Lob 9,357,355,2,0.5602
PKR-55-CK5_CD10.ndpi,Lob 2,380,360,20,5.263
PKR-55-CK5_CD10.ndpi,Lob 7,347,322,25,7.205
PKR-55-CK5_CD10.ndpi,Lob 6,430,417,13,3.023
PKR-55-CK5_CD10.ndpi,Lob 5,317,314,3,0.9464
PKR-55-CK5_CD10.ndpi,Lob 3,324,288,36,11.11
PKR-55-CK5_CD10.ndpi,Lob 1,348,346,2,0.5747
PKR-55-CK5_CD10.ndpi,Lob 4,312,0,312,100
PKR-55-CK5_CD10.ndpi,Lob 8,311,0,311,100
PKR-55-CK17_CEAm.ndpi,tumor septa,0,0,0,
PKR-55-CK17_CEAm.ndpi,tumor septa,0,0,0,
PKR-55-CK17_CEAm.ndpi,tumor lobule,0,0,0,
PKR-55-CK17_CEAm.ndpi,tumor septa,0,0,0,
PKR-55-CK17_CEAm.ndpi,tumor septa,0,0,0,
PKR-55-CK17_CEAm.ndpi,tumor lobule,0,0,0,
PKR-55-CK17_CEAm.ndpi,tumor lobule,0,0,0,
PKR-55-CK17_CEAm.ndpi,tumor lobule,0,0,0,
PKR-55-CK17_CEAm.ndpi,tumor septa,0,0,0,
PKR-55-CK17_CEAm.ndpi,tumor lobule,0,0,0,
PKR-55-CK17_CEAm.ndpi,tumor lobule,0,0,0,
PKR-55-CK17_CEAm.ndpi,tumor lobule,0,0,0,
PKR-55-CK17_CEAm.ndpi,tumor septa,0,0,0,
PKR-55-CK17_CEAm.ndpi,tumor septa,0,0,0,
PKR-55-CK17_CEAm.ndpi,tumor lobule,0,0,0,
PKR-55-CK17_CEAm.ndpi,tumor septa,0,0,0,
PKR-55-CK17_CEAm.ndpi,tumor lobule,0,0,0,
PKR-55-CK17_CEAm.ndpi,tumor septa,0,0,0,
PKR-55-CK17_CEAm.ndpi,Septa 1,377,369,8,2.122
PKR-55-CK17_CEAm.ndpi,Septa 2,344,339,5,1.453
PKR-55-CK17_CEAm.ndpi,Septa 3,314,290,24,7.643
PKR-55-CK17_CEAm.ndpi,Septa 4,388,383,5,1.289
PKR-55-CK17_CEAm.ndpi,Septa 5,497,431,66,13.28
PKR-55-CK17_CEAm.ndpi,Septa 6,324,293,31,9.568
PKR-55-CK17_CEAm.ndpi,Septa 7,319,316,3,0.9404
PKR-55-CK17_CEAm.ndpi,Septa 8,462,443,19,4.113
PKR-55-CK17_CEAm.ndpi,Septa 9,336,311,25,7.44
PKR-55-CK17_CEAm.ndpi,Lob 1,308,308,0,0
PKR-55-CK17_CEAm.ndpi,Lob 2,451,445,6,1.33
PKR-55-CK17_CEAm.ndpi,Lob 3,323,323,0,0
PKR-55-CK17_CEAm.ndpi,Lob 6,457,457,0,0
PKR-55-CK17_CEAm.ndpi,Lob 7,370,360,10,2.703
PKR-55-CK17_CEAm.ndpi,Lob 9,317,316,1,0.3155
PKR-55-CK17_CEAm.ndpi,Lob 5,326,326,0,0
PKR-55-CK17_CEAm.ndpi,Lob 4,467,0,467,100
PKR-55-CK17_CEAm.ndpi,Lob 8,323,0,323,100
PKR-55-Muc5_Muc6.ndpi,Septa 1,319,266,53,16.61
PKR-55-Muc5_Muc6.ndpi,Septa 2,318,90,228,71.7
PKR-55-Muc5_Muc6.ndpi,Septa 3,318,309,9,2.83
PKR-55-Muc5_Muc6.ndpi,Septa 4,346,345,1,0.289
PKR-55-Muc5_Muc6.ndpi,Septa 5,459,295,164,35.73
PKR-55-Muc5_Muc6.ndpi,Septa 6,350,36,314,89.71
PKR-55-Muc5_Muc6.ndpi,Septa 7,307,281,26,8.469
PKR-55-Muc5_Muc6.ndpi,Septa 8,442,440,2,0.4525
PKR-55-Muc5_Muc6.ndpi,Septa 9,395,384,11,2.785
PKR-55-Muc5_Muc6.ndpi,Lob 1,307,159,148,48.21
PKR-55-Muc5_Muc6.ndpi,Lob 2,328,2,326,99.39
PKR-55-Muc5_Muc6.ndpi,Lob 9,305,12,293,96.07
PKR-55-Muc5_Muc6.ndpi,Lob 3,332,13,319,96.08
PKR-55-Muc5_Muc6.ndpi,Lob 7,328,176,152,46.34
PKR-55-Muc5_Muc6.ndpi,Lob 6,323,151,172,53.25
PKR-55-Muc5_Muc6.ndpi,Lob 5,330,208,122,36.97
PKR-55-Muc5_Muc6.ndpi,Lob 4,375,104,271,72.27
PKR-55-Muc5_Muc6.ndpi,Lob 8,314,197,117,37.26
PKR-55-WT1_CA125.ndpi,Septa 1,367,366,1,0.2725
PKR-55-WT1_CA125.ndpi,Septa 2,330,324,6,1.818
PKR-55-WT1_CA125.ndpi,Septa 3,323,319,4,1.238
PKR-55-WT1_CA125.ndpi,Septa 4,500,500,0,0
PKR-55-WT1_CA125.ndpi,Septa 5,484,484,0,0
PKR-55-WT1_CA125.ndpi,Septa 6,306,304,2,0.6536
PKR-55-WT1_CA125.ndpi,Septa 7,356,356,0,0
PKR-55-WT1_CA125.ndpi,Septa 8,504,503,1,0.1984
PKR-55-WT1_CA125.ndpi,Septa 9,317,313,4,1.262
PKR-55-WT1_CA125.ndpi,Lob 1,316,316,0,0
PKR-55-WT1_CA125.ndpi,Lob 2,450,450,0,0
PKR-55-WT1_CA125.ndpi,Lob 9,350,350,0,0
PKR-55-WT1_CA125.ndpi,Lob 3,313,312,1,0.3195
PKR-55-WT1_CA125.ndpi,Lob 5,322,322,0,0
PKR-55-WT1_CA125.ndpi,Lob 6,520,520,0,0
PKR-55-WT1_CA125.ndpi,Lob 7,316,316,0,0
PKR-55-WT1_CA125.ndpi,Lob 4,321,321,0,0
PKR-55-WT1_CA125.ndpi,Lob 8,317,317,0,0
PKR-51-CK5_CD10.ndpi,Septa 1,411,376,35,8.516
PKR-51-CK5_CD10.ndpi,Septa 2,481,480,1,0.2079
PKR-51-CK5_CD10.ndpi,Septa 3,493,431,62,12.58
PKR-51-CK5_CD10.ndpi,Septa 4,349,332,17,4.871
PKR-51-CK5_CD10.ndpi,Septa 5,444,444,0,0
PKR-51-CK5_CD10.ndpi,Septa 6,450,446,4,0.8889
PKR-51-CK5_CD10.ndpi,Septa 7,502,501,1,0.1992
PKR-51-CK5_CD10.ndpi,Septa 8,446,442,4,0.8969
PKR-51-CK5_CD10.ndpi,Septa 9,408,408,0,0
PKR-51-CK5_CD10.ndpi,Lob 3,325,325,0,0
PKR-51-CK5_CD10.ndpi,Lob 4,408,408,0,0
PKR-51-CK5_CD10.ndpi,Lob 5,333,333,0,0
PKR-51-CK5_CD10.ndpi,Lob 6,310,310,0,0
PKR-51-CK5_CD10.ndpi,Lob 1,331,331,0,0
PKR-51-CK5_CD10.ndpi,Lob 2,323,323,0,0
PKR-49-CDX2_CA199.ndpi,Lob 1,323,320,3,0.9288
PKR-49-CDX2_CA199.ndpi,Lob 2,347,346,1,0.2882
PKR-49-CDX2_CA199.ndpi,Lob 3,303,278,25,8.251
PKR-49-CDX2_CA199.ndpi,Lob 5,305,205,100,32.79
PKR-49-CDX2_CA199.ndpi,Lob 4,302,248,54,17.88
PKR-49-CDX2_CA199.ndpi,Lob 6,319,317,2,0.627
PKR-49-CDX2_CA199.ndpi,Lob 8,307,305,2,0.6515
PKR-49-CDX2_CA199.ndpi,Lob 9,306,298,8,2.614
PKR-49-CDX2_CA199.ndpi,Lob 7,326,311,15,4.601
PKR-49-CDX2_CA199.ndpi,Septa 1,318,315,3,0.9434
PKR-49-CDX2_CA199.ndpi,Septa 2,301,301,0,0
PKR-49-CDX2_CA199.ndpi,Septa 3,306,303,3,0.9804
PKR-49-CDX2_CA199.ndpi,Septa 4,310,310,0,0
PKR-49-CDX2_CA199.ndpi,Septa 5,321,320,1,0.3115
PKR-49-CDX2_CA199.ndpi,Septa 6,322,322,0,0
PKR-49-CDX2_CA199.ndpi,Septa 7,326,313,13,3.988
PKR-49-CDX2_CA199.ndpi,Septa 8,313,303,10,3.195
PKR-49-CDX2_CA199.ndpi,Septa 9,310,309,1,0.3226
PKR-51-CDX2_CA199.ndpi,Lob 1,316,281,35,11.08
PKR-51-CDX2_CA199.ndpi,Lob 3,312,153,159,50.96
PKR-51-CDX2_CA199.ndpi,Lob 5,317,257,60,18.93
PKR-51-CDX2_CA199.ndpi,Lob 6,312,214,98,31.41
PKR-51-CDX2_CA199.ndpi,Lob 2,326,306,20,6.135
PKR-51-CDX2_CA199.ndpi,Lob 4,361,341,20,5.54
PKR-51-CDX2_CA199.ndpi,Septa 1,360,343,17,4.722
PKR-51-CDX2_CA199.ndpi,Septa 2,375,358,17,4.533
PKR-51-CDX2_CA199.ndpi,Septa 3,346,341,5,1.445
PKR-51-CDX2_CA199.ndpi,Septa 4,337,337,0,0
PKR-51-CDX2_CA199.ndpi,Septa 5,345,335,10,2.899
PKR-51-CDX2_CA199.ndpi,Septa 6,363,357,6,1.653
PKR-51-CDX2_CA199.ndpi,Septa 7,411,403,8,1.946
PKR-51-CDX2_CA199.ndpi,Septa 8,407,395,12,2.948
PKR-51-CDX2_CA199.ndpi,Septa 9,361,345,16,4.432
PKR-49-CK17_CEAm.ndpi,Lob 1,430,130,300,69.77
PKR-49-CK17_CEAm.ndpi,Lob 2,382,182,200,52.36
PKR-49-CK17_CEAm.ndpi,Lob 3,304,156,148,48.68
PKR-49-CK17_CEAm.ndpi,Lob 5,301,184,117,38.87
PKR-49-CK17_CEAm.ndpi,Lob 4,304,193,111,36.51
PKR-49-CK17_CEAm.ndpi,Lob 6,387,31,356,91.99
PKR-49-CK17_CEAm.ndpi,Lob 7,378,41,337,89.15
PKR-49-CK17_CEAm.ndpi,Lob 8,304,103,201,66.12
PKR-49-CK17_CEAm.ndpi,Lob 9,300,87,213,71
PKR-49-CK17_CEAm.ndpi,Septa 1,360,15,345,95.83
PKR-49-CK17_CEAm.ndpi,Septa 2,488,32,456,93.44
PKR-49-CK17_CEAm.ndpi,Septa 3,302,65,237,78.48
PKR-49-CK17_CEAm.ndpi,Septa 4,349,6,343,98.28
PKR-49-CK17_CEAm.ndpi,Septa 5,340,9,331,97.35
PKR-49-CK17_CEAm.ndpi,Septa 6,375,48,327,87.2
PKR-49-CK17_CEAm.ndpi,Septa 7,477,146,331,69.39
PKR-49-CK17_CEAm.ndpi,Septa 8,356,33,323,90.73
PKR-49-CK17_CEAm.ndpi,Septa 9,345,15,330,95.65

[truncated: 20 more sheets: Figure 2d&e, SF 3b-SF 10 part 9, Figure 2d&e, SF 3b-SF 10 part10, Figure 3c&d, 4a, SF11b, 13b, Figure 3e, Figure 4f part 1, Figure 4f part 2, Figure 4g, Figure 5 b&c, SF 14 b&c, Figure 5d, Figure 5e-i_NGFRsignatures_info, Figure 5e-g part 1, SF17b, Figure 5e&i part 2, SF15d&e, Figure 5e part 3, SF 15d, Figure 6c part 1, SF17d, Figure 6c part 2, Figure 6e, Figure 6i, SF 19b, SF 15c, Figure 6k, SF 20c, SF 16b]
